# Supplementary material for: Cupriavidus pinatubonensis JMP134 Alleviates Sulfane Sulfur Toxicity after the Loss of Sulfane Dehydrogenase through Oxidation by Persulfide Dioxygenase and Hydrogen Sulfide Release
Source: Metabolites. 2023 Feb 2;13(2):218. doi: 10.3390/metabo13020218 (PMC9959259; doi:10.3390/metabo13020218)
Supplement: Supplementary file 1 [file metabolites-13-00218-s001.zip]

Archive with 4 entries (4 files):
- Supplemental material 10.pdf
- Table S1 Selected genomes of type strains.xlsx
- Table S2 Species harboring the complete Sox system.xlsx
- Table S3 Species harboring the incomplete Sox system.xlsx
