# Supplementary material for: Cupriavidus pinatubonensis JMP134 Alleviates Sulfane Sulfur Toxicity after the Loss of Sulfane Dehydrogenase through Oxidation by Persulfide Dioxygenase and Hydrogen Sulfide Release
Source: Metabolites. 2023 Feb 2;13(2):218. doi: 10.3390/metabo13020218 (PMC9959259; doi:10.3390/metabo13020218)
Supplement: Supplementary file 1 [file metabolites-13-00218-s001.zip › Table S1 Selected genomes of type strains.xlsx]

## Sheet: Sheet1
Table S1 Selected genomes of type strains
biosample	organism_name	ftp_path
SAMN02603086	Bacillus pseudofirmus OF4	ftp://ftp.ncbi.nlm.nih.gov/genomes/all/GCA/000/005/825/GCA_000005825.2_ASM582v2
SAMEA3283089	Corynebacterium jeikeium K411	ftp://ftp.ncbi.nlm.nih.gov/genomes/all/GCA/000/006/605/GCA_000006605.1_ASM660v1
SAMN02603994	Chlamydia muridarum str. Nigg	ftp://ftp.ncbi.nlm.nih.gov/genomes/all/GCA/000/006/685/GCA_000006685.1_ASM668v1
SAMN02603773	Xylella fastidiosa 9a5c	ftp://ftp.ncbi.nlm.nih.gov/genomes/all/GCA/000/006/725/GCA_000006725.1_ASM672v1
SAMN02603599	Shigella flexneri 2a str. 301	ftp://ftp.ncbi.nlm.nih.gov/genomes/all/GCA/000/006/925/GCA_000006925.2_ASM692v2
SAMN02604006	Chlorobaculum tepidum TLS	ftp://ftp.ncbi.nlm.nih.gov/genomes/all/GCA/000/006/985/GCA_000006985.1_ASM698v1
SAMN02603141	Rickettsia conorii str. Malish 7	ftp://ftp.ncbi.nlm.nih.gov/genomes/all/GCA/000/007/025/GCA_000007025.1_ASM702v1
SAMN02603009	Caldanaerobacter subterraneus subsp. tengcongensis MB4	ftp://ftp.ncbi.nlm.nih.gov/genomes/all/GCA/000/007/085/GCA_000007085.1_ASM708v1
SAMN02603416	Brucella melitensis bv. 1 str. 16M	ftp://ftp.ncbi.nlm.nih.gov/genomes/all/GCA/000/007/125/GCA_000007125.1_ASM712v1
SAMN02603845	Xanthomonas campestris pv. campestris str. ATCC 33913	ftp://ftp.ncbi.nlm.nih.gov/genomes/all/GCA/000/007/145/GCA_000007145.1_ASM714v1
SAMN02602979	Chlamydia pneumoniae TW-183	ftp://ftp.ncbi.nlm.nih.gov/genomes/all/GCA/000/007/205/GCA_000007205.1_ASM720v1
SAMN02603248	Tropheryma whipplei str. Twist	ftp://ftp.ncbi.nlm.nih.gov/genomes/all/GCA/000/007/485/GCA_000007485.1_ASM748v1
SAMN02603682	Brucella suis 1330	ftp://ftp.ncbi.nlm.nih.gov/genomes/all/GCA/000/007/505/GCA_000007505.1_ASM750v1
SAMN02603993	Chlamydia caviae GPIC	ftp://ftp.ncbi.nlm.nih.gov/genomes/all/GCA/000/007/605/GCA_000007605.1_ASM760v1
SAMN02603289	Clostridium tetani E88	ftp://ftp.ncbi.nlm.nih.gov/genomes/all/GCA/000/007/625/GCA_000007625.1_ASM762v1
SAMN02603528	Chromobacterium violaceum ATCC 12472	ftp://ftp.ncbi.nlm.nih.gov/genomes/all/GCA/000/007/705/GCA_000007705.1_ASM770v1
SAMN02603473	[Mannheimia] succiniciproducens MBEL55E	ftp://ftp.ncbi.nlm.nih.gov/genomes/all/GCA/000/007/745/GCA_000007745.1_ASM774v1
SAMN02603978	Enterococcus faecalis V583	ftp://ftp.ncbi.nlm.nih.gov/genomes/all/GCA/000/007/785/GCA_000007785.1_ASM778v1
SAMN02604086	Mycobacterium avium subsp. paratuberculosis K-10	ftp://ftp.ncbi.nlm.nih.gov/genomes/all/GCA/000/007/865/GCA_000007865.1_ASM786v1
SAMN02604097	Helicobacter hepaticus ATCC 51449	ftp://ftp.ncbi.nlm.nih.gov/genomes/all/GCA/000/007/905/GCA_000007905.1_ASM790v1
SAMN02603142	Prochlorococcus marinus subsp. marinus str. CCMP1375	ftp://ftp.ncbi.nlm.nih.gov/genomes/all/GCA/000/007/925/GCA_000007925.1_ASM792v1
SAMN02604087	[Haemophilus] ducreyi 35000HP	ftp://ftp.ncbi.nlm.nih.gov/genomes/all/GCA/000/007/945/GCA_000007945.1_ASM794v1
SAMN02603989	Geobacter sulfurreducens PCA	ftp://ftp.ncbi.nlm.nih.gov/genomes/all/GCA/000/007/985/GCA_000007985.2_ASM798v2
SAMN02604000	Wolbachia endosymbiont of Drosophila melanogaster	ftp://ftp.ncbi.nlm.nih.gov/genomes/all/GCA/000/008/025/GCA_000008025.1_ASM802v1
SAMN02603327	Rickettsia typhi str. Wilmington	ftp://ftp.ncbi.nlm.nih.gov/genomes/all/GCA/000/008/045/GCA_000008045.1_ASM804v1
SAMN02603676	Lactobacillus johnsonii NCC 533	ftp://ftp.ncbi.nlm.nih.gov/genomes/all/GCA/000/008/065/GCA_000008065.1_ASM806v1
SAMN02603967	Treponema denticola ATCC 35405	ftp://ftp.ncbi.nlm.nih.gov/genomes/all/GCA/000/008/185/GCA_000008185.1_ASM818v1
SAMN02603526	Mycoplasma hyopneumoniae J	ftp://ftp.ncbi.nlm.nih.gov/genomes/all/GCA/000/008/205/GCA_000008205.1_ASM820v1
SAMN03081416	Mesoplasma florum L1	ftp://ftp.ncbi.nlm.nih.gov/genomes/all/GCA/000/008/305/GCA_000008305.1_ASM830v1
SAMN02603968	Methylococcus capsulatus str. Bath	ftp://ftp.ncbi.nlm.nih.gov/genomes/all/GCA/000/008/325/GCA_000008325.1_ASM832v1
SAMN02603281	Cutibacterium acnes KPA171202	ftp://ftp.ncbi.nlm.nih.gov/genomes/all/GCA/000/008/345/GCA_000008345.1_ASM834v1
SAMN03081417	Mycoplasma mobile 163K	ftp://ftp.ncbi.nlm.nih.gov/genomes/all/GCA/000/008/365/GCA_000008365.1_ASM836v1
SAMN02603678	Wolbachia endosymbiont strain TRS of Brugia malayi	ftp://ftp.ncbi.nlm.nih.gov/genomes/all/GCA/000/008/385/GCA_000008385.1_ASM838v1
SAMN02603433	Bacillus anthracis str. 'Ames Ancestor'	ftp://ftp.ncbi.nlm.nih.gov/genomes/all/GCA/000/008/445/GCA_000008445.1_ASM844v1
SAMN02604184	Idiomarina loihiensis L2TR	ftp://ftp.ncbi.nlm.nih.gov/genomes/all/GCA/000/008/465/GCA_000008465.1_ASM846v1
SAMN02598265	[Bacillus thuringiensis] serovar konkukian str. 97-27	ftp://ftp.ncbi.nlm.nih.gov/genomes/all/GCA/000/008/505/GCA_000008505.1_ASM850v1
SAMN02603207	Aquifex aeolicus VF5	ftp://ftp.ncbi.nlm.nih.gov/genomes/all/GCA/000/008/625/GCA_000008625.1_ASM862v1
SAMD00061100	Wigglesworthia glossinidia endosymbiont of Glossina brevipalpis	ftp://ftp.ncbi.nlm.nih.gov/genomes/all/GCA/000/008/885/GCA_000008885.1_ASM888v1
SAMEA3138188	Bacillus subtilis subsp. subtilis str. 168	ftp://ftp.ncbi.nlm.nih.gov/genomes/all/GCA/000/009/045/GCA_000009045.1_ASM904v1
SAMEA1705929	Campylobacter jejuni subsp. jejuni NCTC 11168 = ATCC 700819	ftp://ftp.ncbi.nlm.nih.gov/genomes/all/GCA/000/009/085/GCA_000009085.1_ASM908v1
SAMEA3138192	Ralstonia solanacearum GMI1000	ftp://ftp.ncbi.nlm.nih.gov/genomes/all/GCA/000/009/125/GCA_000009125.1_ASM912v1
SAMEA3138193	Nitrosomonas europaea ATCC 19718	ftp://ftp.ncbi.nlm.nih.gov/genomes/all/GCA/000/009/145/GCA_000009145.1_ASM914v1
SAMEA3138199	Helicobacter acinonychis str. Sheeba	ftp://ftp.ncbi.nlm.nih.gov/genomes/all/GCA/000/009/305/GCA_000009305.1_ASM930v1
SAMEA3138202	Alcanivorax borkumensis SK2	ftp://ftp.ncbi.nlm.nih.gov/genomes/all/GCA/000/009/365/GCA_000009365.1_ASM936v1
SAMEA2272563	Staphylococcus carnosus subsp. carnosus TM300	ftp://ftp.ncbi.nlm.nih.gov/genomes/all/GCA/000/009/405/GCA_000009405.1_ASM940v1
SAMEA1705928	Burkholderia cenocepacia J2315	ftp://ftp.ncbi.nlm.nih.gov/genomes/all/GCA/000/009/485/GCA_000009485.1_ASM948v1
SAMEA3138207	Streptococcus uberis 0140J	ftp://ftp.ncbi.nlm.nih.gov/genomes/all/GCA/000/009/545/GCA_000009545.1_ASM954v1
SAMD00061086	Mesorhizobium japonicum MAFF 303099	ftp://ftp.ncbi.nlm.nih.gov/genomes/all/GCA/000/009/625/GCA_000009625.1_ASM962v1
SAMD00061094	Nostoc sp. PCC 7120 = FACHB-418	ftp://ftp.ncbi.nlm.nih.gov/genomes/all/GCA/000/009/705/GCA_000009705.1_ASM970v1
SAMD00061113	Synechocystis sp. PCC 6803	ftp://ftp.ncbi.nlm.nih.gov/genomes/all/GCA/000/009/725/GCA_000009725.1_ASM972v1
SAMD00061088	Streptomyces avermitilis MA-4680 = NBRC 14893	ftp://ftp.ncbi.nlm.nih.gov/genomes/all/GCA/000/009/765/GCA_000009765.2_ASM976v2
SAMD00061074	Bacillus clausii KSM-K16	ftp://ftp.ncbi.nlm.nih.gov/genomes/all/GCA/000/009/825/GCA_000009825.1_ASM982v1
SAMD00061066	Staphylococcus haemolyticus JCSC1435	ftp://ftp.ncbi.nlm.nih.gov/genomes/all/GCA/000/009/865/GCA_000009865.1_ASM986v1
SAMD00061067	Symbiobacterium thermophilum IAM 14863	ftp://ftp.ncbi.nlm.nih.gov/genomes/all/GCA/000/009/905/GCA_000009905.1_ASM990v1
SAMD00061108	Chlamydia felis Fe/C-56	ftp://ftp.ncbi.nlm.nih.gov/genomes/all/GCA/000/009/945/GCA_000009945.1_ASM994v1
SAMD00061077	Magnetospirillum magneticum AMB-1	ftp://ftp.ncbi.nlm.nih.gov/genomes/all/GCA/000/009/985/GCA_000009985.1_ASM998v1
SAMD00061073	Synechococcus elongatus PCC 6301	ftp://ftp.ncbi.nlm.nih.gov/genomes/all/GCA/000/010/065/GCA_000010065.1_ASM1006v1
SAMD00061079	Sodalis glossinidius str. 'morsitans'	ftp://ftp.ncbi.nlm.nih.gov/genomes/all/GCA/000/010/085/GCA_000010085.1_ASM1008v1
SAMD00061076	Staphylococcus saprophyticus subsp. saprophyticus ATCC 15305 = NCTC 7292	ftp://ftp.ncbi.nlm.nih.gov/genomes/all/GCA/000/010/125/GCA_000010125.1_ASM1012v1
SAMD00060917	Lactobacillus fermentum IFO 3956	ftp://ftp.ncbi.nlm.nih.gov/genomes/all/GCA/000/010/145/GCA_000010145.1_ASM1014v1
SAMD00060942	Brevibacillus brevis NBRC 100599	ftp://ftp.ncbi.nlm.nih.gov/genomes/all/GCA/000/010/165/GCA_000010165.1_ASM1016v1
SAMD00060918	Finegoldia magna ATCC 29328	ftp://ftp.ncbi.nlm.nih.gov/genomes/all/GCA/000/010/185/GCA_000010185.1_ASM1018v1
SAMD00060935	Kocuria rhizophila DC2201	ftp://ftp.ncbi.nlm.nih.gov/genomes/all/GCA/000/010/285/GCA_000010285.1_ASM1028v1
SAMD00060909	Gemmatimonas aurantiaca T-27	ftp://ftp.ncbi.nlm.nih.gov/genomes/all/GCA/000/010/305/GCA_000010305.1_ASM1030v1
SAMD00060914	Nitratiruptor sp. SB155-2	ftp://ftp.ncbi.nlm.nih.gov/genomes/all/GCA/000/010/325/GCA_000010325.1_ASM1032v1
SAMD00060915	Sulfurovum sp. NBC37-1	ftp://ftp.ncbi.nlm.nih.gov/genomes/all/GCA/000/010/345/GCA_000010345.1_ASM1034v1
SAMD00061085	Candidatus Carsonella ruddii PV	ftp://ftp.ncbi.nlm.nih.gov/genomes/all/GCA/000/010/365/GCA_000010365.1_ASM1036v1
SAMD00060908	Candidatus Vesicomyosocius okutanii	ftp://ftp.ncbi.nlm.nih.gov/genomes/all/GCA/000/010/405/GCA_000010405.1_ASM1040v1
SAMD00061080	Bifidobacterium adolescentis ATCC 15703	ftp://ftp.ncbi.nlm.nih.gov/genomes/all/GCA/000/010/425/GCA_000010425.1_ASM1042v1
SAMD00060922	Porphyromonas gingivalis ATCC 33277	ftp://ftp.ncbi.nlm.nih.gov/genomes/all/GCA/000/010/505/GCA_000010505.1_ASM1050v1
SAMD00060925	Azorhizobium caulinodans ORS 571	ftp://ftp.ncbi.nlm.nih.gov/genomes/all/GCA/000/010/525/GCA_000010525.1_ASM1052v1
SAMD00060930	Macrococcus caseolyticus JCSC5402	ftp://ftp.ncbi.nlm.nih.gov/genomes/all/GCA/000/010/585/GCA_000010585.1_ASM1058v1
SAMD00060929	Streptomyces griseus subsp. griseus NBRC 13350	ftp://ftp.ncbi.nlm.nih.gov/genomes/all/GCA/000/010/605/GCA_000010605.1_ASM1060v1
SAMD00060936	Microcystis aeruginosa NIES-843	ftp://ftp.ncbi.nlm.nih.gov/genomes/all/GCA/000/010/625/GCA_000010625.1_ASM1062v1
SAMD00060940	Candidatus Azobacteroides pseudotrichonymphae genomovar. CFP2	ftp://ftp.ncbi.nlm.nih.gov/genomes/all/GCA/000/010/645/GCA_000010645.1_ASM1064v1
SAMD00060954	Desulfovibrio magneticus RS-1	ftp://ftp.ncbi.nlm.nih.gov/genomes/all/GCA/000/010/665/GCA_000010665.1_ASM1066v1
SAMD00060958	Azospirillum sp. B510	ftp://ftp.ncbi.nlm.nih.gov/genomes/all/GCA/000/010/725/GCA_000010725.1_ASM1072v1
SAMD00060961	Hydrogenobacter thermophilus TK-6	ftp://ftp.ncbi.nlm.nih.gov/genomes/all/GCA/000/010/785/GCA_000010785.1_ASM1078v1
SAMD00060964	Rhodococcus opacus B4	ftp://ftp.ncbi.nlm.nih.gov/genomes/all/GCA/000/010/805/GCA_000010805.1_ASM1080v1
SAMD00060943	Acetobacter pasteurianus IFO 3283-01	ftp://ftp.ncbi.nlm.nih.gov/genomes/all/GCA/000/010/825/GCA_000010825.1_ASM1082v1
SAMD00060965	Deferribacter desulfuricans SSM1	ftp://ftp.ncbi.nlm.nih.gov/genomes/all/GCA/000/010/985/GCA_000010985.1_ASM1098v1
SAMD00060968	Rothia mucilaginosa DY-18	ftp://ftp.ncbi.nlm.nih.gov/genomes/all/GCA/000/011/025/GCA_000011025.1_ASM1102v1
SAMN02604314	Bacteroides thetaiotaomicron VPI-5482	ftp://ftp.ncbi.nlm.nih.gov/genomes/all/GCA/000/011/065/GCA_000011065.1_ASM1106v1
SAMD00061093	Bacillus halodurans C-125	ftp://ftp.ncbi.nlm.nih.gov/genomes/all/GCA/000/011/145/GCA_000011145.1_ASM1114v1
SAMD00061084	Mycoplasma penetrans HF-2	ftp://ftp.ncbi.nlm.nih.gov/genomes/all/GCA/000/011/225/GCA_000011225.1_ASM1122v1
SAMD00061101	Oceanobacillus iheyensis HTE831	ftp://ftp.ncbi.nlm.nih.gov/genomes/all/GCA/000/011/245/GCA_000011245.1_ASM1124v1
SAMD00061103	Corynebacterium efficiens YS-314	ftp://ftp.ncbi.nlm.nih.gov/genomes/all/GCA/000/011/305/GCA_000011305.1_ASM1130v1
SAMD00061106	Thermosynechococcus elongatus BP-1	ftp://ftp.ncbi.nlm.nih.gov/genomes/all/GCA/000/011/345/GCA_000011345.1_ASM1134v1
SAMD00061120	Gloeobacter violaceus PCC 7421	ftp://ftp.ncbi.nlm.nih.gov/genomes/all/GCA/000/011/385/GCA_000011385.1_ASM1138v1
SAMN02603685	Bacillus licheniformis DSM 13 = ATCC 14580	ftp://ftp.ncbi.nlm.nih.gov/genomes/all/GCA/000/011/645/GCA_000011645.1_ASM1164v1
SAMN02603987	Burkholderia mallei ATCC 23344	ftp://ftp.ncbi.nlm.nih.gov/genomes/all/GCA/000/011/705/GCA_000011705.1_ASM1170v1
SAMN02603465	Candidatus Blochmannia pennsylvanicus str. BPEN	ftp://ftp.ncbi.nlm.nih.gov/genomes/all/GCA/000/011/745/GCA_000011745.1_ASM1174v1
SAMN02604303	Aliivibrio fischeri ES114	ftp://ftp.ncbi.nlm.nih.gov/genomes/all/GCA/000/011/805/GCA_000011805.1_ASM1180v1
SAMN02604079	Streptococcus thermophilus LMG 18311	ftp://ftp.ncbi.nlm.nih.gov/genomes/all/GCA/000/011/825/GCA_000011825.1_ASM1182v1
SAMN02603990	Dehalococcoides mccartyi 195	ftp://ftp.ncbi.nlm.nih.gov/genomes/all/GCA/000/011/905/GCA_000011905.1_ASM1190v1
SAMN02604003	Ruegeria pomeroyi DSS-3	ftp://ftp.ncbi.nlm.nih.gov/genomes/all/GCA/000/011/965/GCA_000011965.2_ASM1196v2
SAMN02603600	Shigella dysenteriae Sd197	ftp://ftp.ncbi.nlm.nih.gov/genomes/all/GCA/000/012/005/GCA_000012005.1_ASM1200v1
SAMN02603601	Shigella boydii Sb227	ftp://ftp.ncbi.nlm.nih.gov/genomes/all/GCA/000/012/025/GCA_000012025.1_ASM1202v1
SAMN02603508	Borrelia turicatae 91E135	ftp://ftp.ncbi.nlm.nih.gov/genomes/all/GCA/000/012/085/GCA_000012085.2_ASM1208v2
SAMN02603498	Chlamydia trachomatis A/HAR-13	ftp://ftp.ncbi.nlm.nih.gov/genomes/all/GCA/000/012/125/GCA_000012125.1_ASM1212v1
SAMN02603143	Rickettsia felis URRWXCal2	ftp://ftp.ncbi.nlm.nih.gov/genomes/all/GCA/000/012/145/GCA_000012145.1_ASM1214v1
SAMN02603687	Aster yellows witches'-broom phytoplasma AYWB	ftp://ftp.ncbi.nlm.nih.gov/genomes/all/GCA/000/012/225/GCA_000012225.1_ASM1222v1
SAMN02598544	Psychrobacter arcticus 273-4	ftp://ftp.ncbi.nlm.nih.gov/genomes/all/GCA/000/012/305/GCA_000012305.1_ASM1230v1
SAMN02604001	Colwellia psychrerythraea 34H	ftp://ftp.ncbi.nlm.nih.gov/genomes/all/GCA/000/012/325/GCA_000012325.1_ASM1232v1
SAMN02603690	Candidatus Pelagibacter ubique HTCC1062	ftp://ftp.ncbi.nlm.nih.gov/genomes/all/GCA/000/012/345/GCA_000012345.1_ASM1234v1
SAMN02604021	Burkholderia thailandensis E264	ftp://ftp.ncbi.nlm.nih.gov/genomes/all/GCA/000/012/365/GCA_000012365.1_ASM1236v1
SAMN02603144	Rickettsia bellii RML369-C	ftp://ftp.ncbi.nlm.nih.gov/genomes/all/GCA/000/012/385/GCA_000012385.1_ASM1238v1
SAMN02598543	Thermobifida fusca YX	ftp://ftp.ncbi.nlm.nih.gov/genomes/all/GCA/000/012/405/GCA_000012405.1_ASM1240v1
SAMN02598546	Dechloromonas aromatica RCB	ftp://ftp.ncbi.nlm.nih.gov/genomes/all/GCA/000/012/425/GCA_000012425.1_ASM1242v1
SAMN02598284	Pelodictyon luteolum DSM 273	ftp://ftp.ncbi.nlm.nih.gov/genomes/all/GCA/000/012/485/GCA_000012485.1_ASM1248v1
SAMN02598312	Synechococcus sp. CC9902	ftp://ftp.ncbi.nlm.nih.gov/genomes/all/GCA/000/012/505/GCA_000012505.1_ASM1250v1
SAMN02598261	Ehrlichia canis str. Jake	ftp://ftp.ncbi.nlm.nih.gov/genomes/all/GCA/000/012/565/GCA_000012565.1_ASM1256v1
SAMN02598328	Chlorobium chlorochromatii CaD3	ftp://ftp.ncbi.nlm.nih.gov/genomes/all/GCA/000/012/585/GCA_000012585.1_ASM1258v1
SAMN02598288	Hydrogenovibrio crunogenus XCL-2	ftp://ftp.ncbi.nlm.nih.gov/genomes/all/GCA/000/012/605/GCA_000012605.1_ASM1260v1
SAMN02598311	Synechococcus sp. CC9605	ftp://ftp.ncbi.nlm.nih.gov/genomes/all/GCA/000/012/625/GCA_000012625.1_ASM1262v1
SAMN02598492	Desulfovibrio alaskensis G20	ftp://ftp.ncbi.nlm.nih.gov/genomes/all/GCA/000/012/665/GCA_000012665.1_ASM1266v1
SAMN02604018	Myxococcus xanthus DK 1622	ftp://ftp.ncbi.nlm.nih.gov/genomes/all/GCA/000/012/685/GCA_000012685.1_ASM1268v1
SAMN02598308	Nitrobacter winogradskyi Nb-255	ftp://ftp.ncbi.nlm.nih.gov/genomes/all/GCA/000/012/725/GCA_000012725.1_ASM1272v1
SAMN02598291	Thiobacillus denitrificans ATCC 25259	ftp://ftp.ncbi.nlm.nih.gov/genomes/all/GCA/000/012/745/GCA_000012745.1_ASM1274v1
SAMN02603434	Mycoplasma capricolum subsp. capricolum ATCC 27343	ftp://ftp.ncbi.nlm.nih.gov/genomes/all/GCA/000/012/765/GCA_000012765.1_ASM1276v1
SAMN02598329	Nitrosococcus oceani ATCC 19707	ftp://ftp.ncbi.nlm.nih.gov/genomes/all/GCA/000/012/805/GCA_000012805.1_ASM1280v1
SAMN02604309	Bacteroides vulgatus ATCC 8482	ftp://ftp.ncbi.nlm.nih.gov/genomes/all/GCA/000/012/825/GCA_000012825.1_ASM1282v1
SAMN02604310	Parabacteroides distasonis ATCC 8503	ftp://ftp.ncbi.nlm.nih.gov/genomes/all/GCA/000/012/845/GCA_000012845.1_ASM1284v1
SAMN02603998	Carboxydothermus hydrogenoformans Z-2901	ftp://ftp.ncbi.nlm.nih.gov/genomes/all/GCA/000/012/865/GCA_000012865.1_ASM1286v1
SAMN02598295	Pelobacter carbinolicus DSM 2380	ftp://ftp.ncbi.nlm.nih.gov/genomes/all/GCA/000/012/885/GCA_000012885.1_ASM1288v1
SAMN02598399	Geobacter metallireducens GS-15	ftp://ftp.ncbi.nlm.nih.gov/genomes/all/GCA/000/012/925/GCA_000012925.1_ASM1292v1
SAMN02598262	Burkholderia lata	ftp://ftp.ncbi.nlm.nih.gov/genomes/all/GCA/000/012/945/GCA_000012945.1_ASM1294v1
SAMN02598289	Sulfurimonas denitrificans DSM 1251	ftp://ftp.ncbi.nlm.nih.gov/genomes/all/GCA/000/012/965/GCA_000012965.1_ASM1296v1
SAMN02603483	Hahella chejuensis KCTC 2396	ftp://ftp.ncbi.nlm.nih.gov/genomes/all/GCA/000/012/985/GCA_000012985.1_ASM1298v1
SAMN02604041	Hyphomonas neptunium ATCC 15444	ftp://ftp.ncbi.nlm.nih.gov/genomes/all/GCA/000/013/025/GCA_000013025.1_ASM1302v1
SAMN02604045	Salinibacter ruber DSM 13855	ftp://ftp.ncbi.nlm.nih.gov/genomes/all/GCA/000/013/045/GCA_000013045.1_ASM1304v1
SAMN02598538	Rhodospirillum rubrum ATCC 11170	ftp://ftp.ncbi.nlm.nih.gov/genomes/all/GCA/000/013/085/GCA_000013085.1_ASM1308v1
SAMN02604015	Anaplasma phagocytophilum str. HZ	ftp://ftp.ncbi.nlm.nih.gov/genomes/all/GCA/000/013/125/GCA_000013125.1_ASM1312v1
SAMN02604010	Ehrlichia chaffeensis str. Arkansas	ftp://ftp.ncbi.nlm.nih.gov/genomes/all/GCA/000/013/145/GCA_000013145.1_ASM1314v1
SAMN02604016	Neorickettsia sennetsu str. Miyayama	ftp://ftp.ncbi.nlm.nih.gov/genomes/all/GCA/000/013/165/GCA_000013165.1_ASM1316v1
SAMN02604023	Baumannia cicadellinicola str. Hc (Homalodisca coagulata)	ftp://ftp.ncbi.nlm.nih.gov/genomes/all/GCA/000/013/185/GCA_000013185.1_ASM1318v1
SAMN02604048	Synechococcus sp. JA-3-3Ab	ftp://ftp.ncbi.nlm.nih.gov/genomes/all/GCA/000/013/205/GCA_000013205.1_ASM1320v1
SAMN02604049	Synechococcus sp. JA-2-3B'a(2-13)	ftp://ftp.ncbi.nlm.nih.gov/genomes/all/GCA/000/013/225/GCA_000013225.1_ASM1322v1
SAMN02604008	Clostridium perfringens ATCC 13124	ftp://ftp.ncbi.nlm.nih.gov/genomes/all/GCA/000/013/285/GCA_000013285.1_ASM1328v1
SAMN02598432	Novosphingobium aromaticivorans DSM 12444	ftp://ftp.ncbi.nlm.nih.gov/genomes/all/GCA/000/013/325/GCA_000013325.1_ASM1332v1
SAMN02199398	Frankia casuarinae	ftp://ftp.ncbi.nlm.nih.gov/genomes/all/GCA/000/013/345/GCA_000013345.1_ASM1334v1
SAMN02603418	Syntrophus aciditrophicus SB	ftp://ftp.ncbi.nlm.nih.gov/genomes/all/GCA/000/013/405/GCA_000013405.1_ASM1340v1
SAMN02598279	Jannaschia sp. CCS1	ftp://ftp.ncbi.nlm.nih.gov/genomes/all/GCA/000/013/565/GCA_000013565.1_ASM1356v1
SAMN02598320	Rhodoferax ferrireducens T118	ftp://ftp.ncbi.nlm.nih.gov/genomes/all/GCA/000/013/605/GCA_000013605.1_ASM1360v1
SAMN02603336	Janthinobacterium sp. Marseille	ftp://ftp.ncbi.nlm.nih.gov/genomes/all/GCA/000/013/625/GCA_000013625.1_ASM1362v1
SAMN02598451	Paraburkholderia xenovorans LB400	ftp://ftp.ncbi.nlm.nih.gov/genomes/all/GCA/000/013/645/GCA_000013645.1_ASM1364v1
SAMN02598483	Saccharophagus degradans 2-40	ftp://ftp.ncbi.nlm.nih.gov/genomes/all/GCA/000/013/665/GCA_000013665.1_ASM1366v1
SAMN02598256	Methylobacillus flagellatus KT	ftp://ftp.ncbi.nlm.nih.gov/genomes/all/GCA/000/013/705/GCA_000013705.1_ASM1370v1
SAMN02598337	Rhodopseudomonas palustris BisB18	ftp://ftp.ncbi.nlm.nih.gov/genomes/all/GCA/000/013/745/GCA_000013745.1_ASM1374v1
SAMN02598300	Shewanella denitrificans OS217	ftp://ftp.ncbi.nlm.nih.gov/genomes/all/GCA/000/013/765/GCA_000013765.1_ASM1376v1
SAMN02598293	Polaromonas sp. JS666	ftp://ftp.ncbi.nlm.nih.gov/genomes/all/GCA/000/013/865/GCA_000013865.1_ASM1386v1
SAMN02598307	Nitrobacter hamburgensis X14	ftp://ftp.ncbi.nlm.nih.gov/genomes/all/GCA/000/013/885/GCA_000013885.1_ASM1388v1
SAMN02598327	Psychrobacter cryohalolentis K5	ftp://ftp.ncbi.nlm.nih.gov/genomes/all/GCA/000/013/905/GCA_000013905.1_ASM1390v1
SAMN02603346	Mycobacterium ulcerans Agy99	ftp://ftp.ncbi.nlm.nih.gov/genomes/all/GCA/000/013/925/GCA_000013925.2_ASM1392v2
SAMN02603615	Leptospira borgpetersenii serovar Hardjo-bovis str. L550	ftp://ftp.ncbi.nlm.nih.gov/genomes/all/GCA/000/013/945/GCA_000013945.1_ASM1394v1
SAMN02598319	Sphingopyxis alaskensis RB2256	ftp://ftp.ncbi.nlm.nih.gov/genomes/all/GCA/000/013/985/GCA_000013985.1_ASM1398v1
SAMN02598354	Candidatus Koribacter versatilis Ellin345	ftp://ftp.ncbi.nlm.nih.gov/genomes/all/GCA/000/014/005/GCA_000014005.1_ASM1400v1
SAMN02604276	Arcobacter butzleri RM4018	ftp://ftp.ncbi.nlm.nih.gov/genomes/all/GCA/000/014/025/GCA_000014025.1_ASM1402v1
SAMN02602987	Roseobacter denitrificans OCh 114	ftp://ftp.ncbi.nlm.nih.gov/genomes/all/GCA/000/014/045/GCA_000014045.1_ASM1404v1
SAMN02598292	Ruegeria sp. TM1040	ftp://ftp.ncbi.nlm.nih.gov/genomes/all/GCA/000/014/065/GCA_000014065.1_ASM1406v1
SAMN02603464	Clostridium novyi NT	ftp://ftp.ncbi.nlm.nih.gov/genomes/all/GCA/000/014/125/GCA_000014125.1_ASM1412v1
SAMN02598536	Cytophaga hutchinsonii ATCC 33406	ftp://ftp.ncbi.nlm.nih.gov/genomes/all/GCA/000/014/145/GCA_000014145.1_ASM1414v1
SAMN02598348	Mycobacterium sp. MCS	ftp://ftp.ncbi.nlm.nih.gov/genomes/all/GCA/000/014/165/GCA_000014165.1_ASM1416v1
SAMN02598258	Rubrobacter xylanophilus DSM 9941	ftp://ftp.ncbi.nlm.nih.gov/genomes/all/GCA/000/014/185/GCA_000014185.1_ASM1418v1
SAMN02598305	Pseudoalteromonas atlantica T6c	ftp://ftp.ncbi.nlm.nih.gov/genomes/all/GCA/000/014/225/GCA_000014225.1_ASM1422v1
SAMN02598260	Chelativorans sp. BNC1	ftp://ftp.ncbi.nlm.nih.gov/genomes/all/GCA/000/014/245/GCA_000014245.1_ASM1424v1
SAMN02598485	Trichodesmium erythraeum IMS101	ftp://ftp.ncbi.nlm.nih.gov/genomes/all/GCA/000/014/265/GCA_000014265.1_ASM1426v1
SAMN02603769	Granulibacter bethesdensis CGDNIH1	ftp://ftp.ncbi.nlm.nih.gov/genomes/all/GCA/000/014/285/GCA_000014285.2_ASM1428v2
SAMN02604083	Rickettsia canadensis str. McKiel	ftp://ftp.ncbi.nlm.nih.gov/genomes/all/GCA/000/014/345/GCA_000014345.1_ASM1434v1
SAMN02598484	Oenococcus oeni PSU-1	ftp://ftp.ncbi.nlm.nih.gov/genomes/all/GCA/000/014/385/GCA_000014385.1_ASM1438v1
SAMN02598542	Lactobacillus gasseri ATCC 33323 = JCM 1131	ftp://ftp.ncbi.nlm.nih.gov/genomes/all/GCA/000/014/425/GCA_000014425.1_ASM1442v1
SAMN02598482	Leuconostoc mesenteroides subsp. mesenteroides ATCC 8293	ftp://ftp.ncbi.nlm.nih.gov/genomes/all/GCA/000/014/445/GCA_000014445.1_ASM1444v1
SAMN02598532	Lactobacillus brevis ATCC 367	ftp://ftp.ncbi.nlm.nih.gov/genomes/all/GCA/000/014/465/GCA_000014465.1_ASM1446v1
SAMN02598525	Pediococcus pentosaceus ATCC 25745	ftp://ftp.ncbi.nlm.nih.gov/genomes/all/GCA/000/014/505/GCA_000014505.1_ASM1450v1
SAMN02604146	Rhodococcus jostii RHA1	ftp://ftp.ncbi.nlm.nih.gov/genomes/all/GCA/000/014/565/GCA_000014565.1_ASM1456v1
SAMN02604031	Synechococcus sp. CC9311	ftp://ftp.ncbi.nlm.nih.gov/genomes/all/GCA/000/014/585/GCA_000014585.1_ASM1458v1
SAMN02598316	Shewanella sp. MR-7	ftp://ftp.ncbi.nlm.nih.gov/genomes/all/GCA/000/014/665/GCA_000014665.1_ASM1466v1
SAMN02598317	Shewanella sp. MR-4	ftp://ftp.ncbi.nlm.nih.gov/genomes/all/GCA/000/014/685/GCA_000014685.1_ASM1468v1
SAMN02598301	Shewanella frigidimarina NCIMB 400	ftp://ftp.ncbi.nlm.nih.gov/genomes/all/GCA/000/014/705/GCA_000014705.1_ASM1470v1
SAMN02598286	Syntrophomonas wolfei subsp. wolfei str. Goettingen G311	ftp://ftp.ncbi.nlm.nih.gov/genomes/all/GCA/000/014/725/GCA_000014725.1_ASM1472v1
SAMN02598382	Maricaulis maris MCS10	ftp://ftp.ncbi.nlm.nih.gov/genomes/all/GCA/000/014/745/GCA_000014745.1_ASM1474v1
SAMN02598323	Nitrosomonas eutropha C91	ftp://ftp.ncbi.nlm.nih.gov/genomes/all/GCA/000/014/765/GCA_000014765.1_ASM1476v1
SAMN02598349	Alkalilimnicola ehrlichii MLHE-1	ftp://ftp.ncbi.nlm.nih.gov/genomes/all/GCA/000/014/785/GCA_000014785.1_ASM1478v1
SAMN02604052	Aeromonas hydrophila subsp. hydrophila ATCC 7966	ftp://ftp.ncbi.nlm.nih.gov/genomes/all/GCA/000/014/805/GCA_000014805.1_ASM1480v1
SAMN02598452	Magnetococcus marinus MC-1	ftp://ftp.ncbi.nlm.nih.gov/genomes/all/GCA/000/014/865/GCA_000014865.1_ASM1486v1
SAMN02603456	Shewanella piezotolerans WP3	ftp://ftp.ncbi.nlm.nih.gov/genomes/all/GCA/000/014/885/GCA_000014885.1_ASM1488v1
SAMN02598277	Candidatus Solibacter usitatus Ellin6076	ftp://ftp.ncbi.nlm.nih.gov/genomes/all/GCA/000/014/905/GCA_000014905.1_ASM1490v1
SAMN02604022	Paenarthrobacter aurescens TC1	ftp://ftp.ncbi.nlm.nih.gov/genomes/all/GCA/000/014/925/GCA_000014925.1_ASM1492v1
SAMN02598285	Syntrophobacter fumaroxidans MPOB	ftp://ftp.ncbi.nlm.nih.gov/genomes/all/GCA/000/014/965/GCA_000014965.1_ASM1496v1
SAMN02598358	Acidothermus cellulolyticus 11B	ftp://ftp.ncbi.nlm.nih.gov/genomes/all/GCA/000/015/025/GCA_000015025.1_ASM1502v1
SAMN02598297	Pelobacter propionicus DSM 2379	ftp://ftp.ncbi.nlm.nih.gov/genomes/all/GCA/000/015/045/GCA_000015045.1_ASM1504v1
SAMN02598375	Candidatus Ruthia magnifica str. Cm (Calyptogena magnifica)	ftp://ftp.ncbi.nlm.nih.gov/genomes/all/GCA/000/015/105/GCA_000015105.1_ASM1510v1
SAMN02598273	Chlorobium phaeobacteroides DSM 266	ftp://ftp.ncbi.nlm.nih.gov/genomes/all/GCA/000/015/125/GCA_000015125.1_ASM1512v1
SAMN02598359	Bradyrhizobium sp. BTAi1	ftp://ftp.ncbi.nlm.nih.gov/genomes/all/GCA/000/015/165/GCA_000015165.1_ASM1516v1
SAMN02598315	Shewanella sp. W3-18-1	ftp://ftp.ncbi.nlm.nih.gov/genomes/all/GCA/000/015/185/GCA_000015185.1_ASM1518v1
SAMN02598298	Shewanella amazonensis SB2B	ftp://ftp.ncbi.nlm.nih.gov/genomes/all/GCA/000/015/245/GCA_000015245.1_ASM1524v1
SAMN02598280	Nocardioides sp. JS614	ftp://ftp.ncbi.nlm.nih.gov/genomes/all/GCA/000/015/265/GCA_000015265.1_ASM1526v1
SAMN02598361	Psychromonas ingrahamii 37	ftp://ftp.ncbi.nlm.nih.gov/genomes/all/GCA/000/015/285/GCA_000015285.1_ASM1528v1
SAMN02598347	Mycolicibacterium vanbaalenii PYR-1	ftp://ftp.ncbi.nlm.nih.gov/genomes/all/GCA/000/015/305/GCA_000015305.1_ASM1530v1
SAMN02598334	Acidovorax citrulli AAC00-1	ftp://ftp.ncbi.nlm.nih.gov/genomes/all/GCA/000/015/325/GCA_000015325.1_ASM1532v1
SAMN02603972	Dichelobacter nodosus VCS1703A	ftp://ftp.ncbi.nlm.nih.gov/genomes/all/GCA/000/015/345/GCA_000015345.1_ASM1534v1
SAMN02598356	Mycobacterium sp. KMS	ftp://ftp.ncbi.nlm.nih.gov/genomes/all/GCA/000/015/405/GCA_000015405.1_ASM1540v1
SAMN02604047	Bartonella bacilliformis KC583	ftp://ftp.ncbi.nlm.nih.gov/genomes/all/GCA/000/015/445/GCA_000015445.1_ASM1544v1
SAMN02598302	Polaromonas naphthalenivorans CJ2	ftp://ftp.ncbi.nlm.nih.gov/genomes/all/GCA/000/015/505/GCA_000015505.1_ASM1550v1
SAMN02598333	Acidovorax sp. JS42	ftp://ftp.ncbi.nlm.nih.gov/genomes/all/GCA/000/015/545/GCA_000015545.1_ASM1554v1
SAMN02598379	Verminephrobacter eiseniae EF01-2	ftp://ftp.ncbi.nlm.nih.gov/genomes/all/GCA/000/015/565/GCA_000015565.1_ASM1556v1
SAMN00623046	Halorhodospira halophila SL1	ftp://ftp.ncbi.nlm.nih.gov/genomes/all/GCA/000/015/585/GCA_000015585.1_ASM1558v1
SAMN02598264	Methylibium petroleiphilum PM1	ftp://ftp.ncbi.nlm.nih.gov/genomes/all/GCA/000/015/725/GCA_000015725.1_ASM1572v1
SAMN02603899	Geobacillus thermodenitrificans NG80-2	ftp://ftp.ncbi.nlm.nih.gov/genomes/all/GCA/000/015/745/GCA_000015745.1_ASM1574v1
SAMN02598481	Hungateiclostridium thermocellum ATCC 27405	ftp://ftp.ncbi.nlm.nih.gov/genomes/all/GCA/000/015/865/GCA_000015865.1_ASM1586v1
SAMN02598355	Mycobacterium sp. JLS	ftp://ftp.ncbi.nlm.nih.gov/genomes/all/GCA/000/016/005/GCA_000016005.1_ASM1600v1
SAMN00623064	Shewanella loihica PV-4	ftp://ftp.ncbi.nlm.nih.gov/genomes/all/GCA/000/016/065/GCA_000016065.1_ASM1606v1
SAMN02598271	Chlorobium phaeovibrioides DSM 265	ftp://ftp.ncbi.nlm.nih.gov/genomes/all/GCA/000/016/085/GCA_000016085.1_ASM1608v1
SAMN02598304	Desulfotomaculum reducens MI-1	ftp://ftp.ncbi.nlm.nih.gov/genomes/all/GCA/000/016/165/GCA_000016165.1_ASM1616v1
SAMN02603908	Rhodospirillum centenum SW	ftp://ftp.ncbi.nlm.nih.gov/genomes/all/GCA/000/016/185/GCA_000016185.1_ASM1618v1
SAMN02602977	Agrobacterium radiobacter K84	ftp://ftp.ncbi.nlm.nih.gov/genomes/all/GCA/000/016/265/GCA_000016265.1_ASM1626v1
SAMN02602976	Agrobacterium vitis S4	ftp://ftp.ncbi.nlm.nih.gov/genomes/all/GCA/000/016/285/GCA_000016285.1_ASM1628v1
SAMN02598394	Enterobacter sp. 638	ftp://ftp.ncbi.nlm.nih.gov/genomes/all/GCA/000/016/325/GCA_000016325.1_ASM1632v1
SAMN02598371	Polynucleobacter asymbioticus QLW-P1DMWA-1	ftp://ftp.ncbi.nlm.nih.gov/genomes/all/GCA/000/016/345/GCA_000016345.1_ASM1634v1
SAMN02598367	Salinispora tropica CNB-440	ftp://ftp.ncbi.nlm.nih.gov/genomes/all/GCA/000/016/425/GCA_000016425.1_ASM1642v1
SAMN02603294	Clostridium kluyveri DSM 555	ftp://ftp.ncbi.nlm.nih.gov/genomes/all/GCA/000/016/505/GCA_000016505.1_ASM1650v1
SAMN00623033	Caldicellulosiruptor saccharolyticus DSM 8903	ftp://ftp.ncbi.nlm.nih.gov/genomes/all/GCA/000/016/545/GCA_000016545.1_ASM1654v1
SAMN02598392	Pseudomonas mendocina ymp	ftp://ftp.ncbi.nlm.nih.gov/genomes/all/GCA/000/016/565/GCA_000016565.1_ASM1656v1
SAMN00623063	Shewanella putrefaciens CN-32	ftp://ftp.ncbi.nlm.nih.gov/genomes/all/GCA/000/016/585/GCA_000016585.1_ASM1658v1
SAMN02603147	Rickettsia massiliae MTU5	ftp://ftp.ncbi.nlm.nih.gov/genomes/all/GCA/000/016/625/GCA_000016625.1_ASM1662v1
SAMN02598357	Flavobacterium johnsoniae UW101	ftp://ftp.ncbi.nlm.nih.gov/genomes/all/GCA/000/016/645/GCA_000016645.1_ASM1664v1
SAMN02598362	Roseiflexus sp. RS-1	ftp://ftp.ncbi.nlm.nih.gov/genomes/all/GCA/000/016/665/GCA_000016665.1_ASM1666v1
SAMN02598339	Acidiphilium cryptum JF-5	ftp://ftp.ncbi.nlm.nih.gov/genomes/all/GCA/000/016/725/GCA_000016725.1_ASM1672v1
SAMN02598352	Geobacter uraniireducens Rf4	ftp://ftp.ncbi.nlm.nih.gov/genomes/all/GCA/000/016/745/GCA_000016745.1_ASM1674v1
SAMN02598383	Sphingomonas wittichii RW1	ftp://ftp.ncbi.nlm.nih.gov/genomes/all/GCA/000/016/765/GCA_000016765.1_ASM1676v1
SAMN02598377	Thermotoga petrophila RKU-1	ftp://ftp.ncbi.nlm.nih.gov/genomes/all/GCA/000/016/785/GCA_000016785.1_ASM1678v1
SAMN02598351	Lactobacillus reuteri DSM 20016	ftp://ftp.ncbi.nlm.nih.gov/genomes/all/GCA/000/016/825/GCA_000016825.1_ASM1682v1
SAMN02604024	Brucella ovis ATCC 25840	ftp://ftp.ncbi.nlm.nih.gov/genomes/all/GCA/000/016/845/GCA_000016845.1_ASM1684v1
SAMN02598345	Psychrobacter sp. PRwf-1	ftp://ftp.ncbi.nlm.nih.gov/genomes/all/GCA/000/016/885/GCA_000016885.1_ASM1688v1
SAMN00623068	Thermosipho melanesiensis BI429	ftp://ftp.ncbi.nlm.nih.gov/genomes/all/GCA/000/016/905/GCA_000016905.1_ASM1690v1
SAMN02598282	Alkaliphilus metalliredigens QYMF	ftp://ftp.ncbi.nlm.nih.gov/genomes/all/GCA/000/016/985/GCA_000016985.1_ASM1698v1
SAMN02603977	Streptococcus gordonii str. Challis substr. CH1	ftp://ftp.ncbi.nlm.nih.gov/genomes/all/GCA/000/017/005/GCA_000017005.1_ASM1700v1
SAMN02603436	Coxiella burnetii Dugway 5J108-111	ftp://ftp.ncbi.nlm.nih.gov/genomes/all/GCA/000/017/105/GCA_000017105.1_ASM1710v1
SAMN02598363	Sinorhizobium medicae WSM419	ftp://ftp.ncbi.nlm.nih.gov/genomes/all/GCA/000/017/145/GCA_000017145.1_ASM1714v1
SAMN02598296	Actinobacillus succinogenes 130Z	ftp://ftp.ncbi.nlm.nih.gov/genomes/all/GCA/000/017/245/GCA_000017245.1_ASM1724v1
SAMN02603048	Phenylobacterium zucineum HLK1	ftp://ftp.ncbi.nlm.nih.gov/genomes/all/GCA/000/017/265/GCA_000017265.1_ASM1726v1
SAMN02598388	Marinomonas sp. MWYL1	ftp://ftp.ncbi.nlm.nih.gov/genomes/all/GCA/000/017/285/GCA_000017285.1_ASM1728v1
SAMN02598259	Kineococcus radiotolerans SRS30216 = ATCC BAA-149	ftp://ftp.ncbi.nlm.nih.gov/genomes/all/GCA/000/017/305/GCA_000017305.1_ASM1730v1
SAMN02598421	Ochrobactrum anthropi ATCC 49188	ftp://ftp.ncbi.nlm.nih.gov/genomes/all/GCA/000/017/405/GCA_000017405.1_ASM1740v1
SAMN02598310	Bacillus cytotoxicus NVH 391-98	ftp://ftp.ncbi.nlm.nih.gov/genomes/all/GCA/000/017/425/GCA_000017425.1_ASM1742v1
SAMN02603768	Rickettsia rickettsii str. Iowa	ftp://ftp.ncbi.nlm.nih.gov/genomes/all/GCA/000/017/445/GCA_000017445.3_ASM1744v3
SAMN02604055	Campylobacter curvus 525.92	ftp://ftp.ncbi.nlm.nih.gov/genomes/all/GCA/000/017/465/GCA_000017465.2_ASM1746v2
SAMN02598401	Anaeromyxobacter sp. Fw109-5	ftp://ftp.ncbi.nlm.nih.gov/genomes/all/GCA/000/017/505/GCA_000017505.1_ASM1750v1
SAMN00623043	Fervidobacterium nodosum Rt17-B1	ftp://ftp.ncbi.nlm.nih.gov/genomes/all/GCA/000/017/545/GCA_000017545.1_ASM1754v1
SAMN00623055	Parvibaculum lavamentivorans DS-1	ftp://ftp.ncbi.nlm.nih.gov/genomes/all/GCA/000/017/565/GCA_000017565.1_ASM1756v1
SAMN02603439	Campylobacter hominis ATCC BAA-381	ftp://ftp.ncbi.nlm.nih.gov/genomes/all/GCA/000/017/585/GCA_000017585.1_ASM1758v1
SAMN02598342	Xanthobacter autotrophicus Py2	ftp://ftp.ncbi.nlm.nih.gov/genomes/all/GCA/000/017/645/GCA_000017645.1_ASM1764v1
SAMN02603347	Leptospira biflexa serovar Patoc strain 'Patoc 1 (Paris)'	ftp://ftp.ncbi.nlm.nih.gov/genomes/all/GCA/000/017/685/GCA_000017685.1_ASM1768v1
SAMN02603960	Vibrio campbellii ATCC BAA-1116	ftp://ftp.ncbi.nlm.nih.gov/genomes/all/GCA/000/017/705/GCA_000017705.1_ASM1770v1
SAMN02598306	Roseiflexus castenholzii DSM 13941	ftp://ftp.ncbi.nlm.nih.gov/genomes/all/GCA/000/017/805/GCA_000017805.1_ASM1780v1
SAMN02604312	Crocosphaera subtropica ATCC 51142	ftp://ftp.ncbi.nlm.nih.gov/genomes/all/GCA/000/017/845/GCA_000017845.1_ASM1784v1
SAMN02598331	Pseudothermotoga lettingae TMO	ftp://ftp.ncbi.nlm.nih.gov/genomes/all/GCA/000/017/865/GCA_000017865.1_ASM1786v1
SAMN02598325	Frankia sp. EAN1pec	ftp://ftp.ncbi.nlm.nih.gov/genomes/all/GCA/000/018/005/GCA_000018005.1_ASM1800v1
SAMN02598412	Shewanella sediminis HAW-EB3	ftp://ftp.ncbi.nlm.nih.gov/genomes/all/GCA/000/018/025/GCA_000018025.1_ASM1802v1
SAMN02603912	Citrobacter koseri ATCC BAA-895	ftp://ftp.ncbi.nlm.nih.gov/genomes/all/GCA/000/018/045/GCA_000018045.1_ASM1804v1
SAMN02604308	Acaryochloris marina MBIC11017	ftp://ftp.ncbi.nlm.nih.gov/genomes/all/GCA/000/018/105/GCA_000018105.1_ASM1810v1
SAMN02598387	Dinoroseobacter shibae DFL 12 = DSM 16493	ftp://ftp.ncbi.nlm.nih.gov/genomes/all/GCA/000/018/145/GCA_000018145.1_ASM1814v1
SAMN02604084	Rickettsia akari str. Hartford	ftp://ftp.ncbi.nlm.nih.gov/genomes/all/GCA/000/018/205/GCA_000018205.1_ASM1820v1
SAMN02598378	Salinispora arenicola CNS-205	ftp://ftp.ncbi.nlm.nih.gov/genomes/all/GCA/000/018/265/GCA_000018265.1_ASM1826v1
SAMN02598386	Shewanella pealeana ATCC 700345	ftp://ftp.ncbi.nlm.nih.gov/genomes/all/GCA/000/018/285/GCA_000018285.1_ASM1828v1
SAMN00623039	Alkaliphilus oremlandii OhILAs	ftp://ftp.ncbi.nlm.nih.gov/genomes/all/GCA/000/018/325/GCA_000018325.1_ASM1832v1
SAMN00623035	Desulfococcus oleovorans Hxd3	ftp://ftp.ncbi.nlm.nih.gov/genomes/all/GCA/000/018/405/GCA_000018405.1_ASM1840v1
SAMN02598442	Candidatus Desulforudis audaxviator MP104C	ftp://ftp.ncbi.nlm.nih.gov/genomes/all/GCA/000/018/425/GCA_000018425.1_ASM1842v1
SAMN02604295	Brucella canis ATCC 23365	ftp://ftp.ncbi.nlm.nih.gov/genomes/all/GCA/000/018/525/GCA_000018525.1_ASM1852v1
SAMN00623056	Petrotoga mobilis SJ95	ftp://ftp.ncbi.nlm.nih.gov/genomes/all/GCA/000/018/605/GCA_000018605.1_ASM1860v1
SAMN00623041	Delftia acidovorans SPH-1	ftp://ftp.ncbi.nlm.nih.gov/genomes/all/GCA/000/018/665/GCA_000018665.1_ASM1866v1
SAMN02598360	Lachnoclostridium phytofermentans ISDg	ftp://ftp.ncbi.nlm.nih.gov/genomes/all/GCA/000/018/685/GCA_000018685.1_ASM1868v1
SAMN02603756	Acholeplasma laidlawii PG-8A	ftp://ftp.ncbi.nlm.nih.gov/genomes/all/GCA/000/018/785/GCA_000018785.1_ASM1878v1
SAMN02598539	Chloroflexus aurantiacus J-10-fl	ftp://ftp.ncbi.nlm.nih.gov/genomes/all/GCA/000/018/865/GCA_000018865.1_ASM1886v1
SAMN02603684	Renibacterium salmoninarum ATCC 33209	ftp://ftp.ncbi.nlm.nih.gov/genomes/all/GCA/000/018/885/GCA_000018885.1_ASM1888v1
SAMN02603251	Thermotoga neapolitana DSM 4359	ftp://ftp.ncbi.nlm.nih.gov/genomes/all/GCA/000/018/945/GCA_000018945.1_ASM1894v1
SAMN02604185	Anoxybacillus flavithermus WK1	ftp://ftp.ncbi.nlm.nih.gov/genomes/all/GCA/000/019/045/GCA_000019045.1_ASM1904v1
SAMN00623066	Thermoanaerobacter sp. X514	ftp://ftp.ncbi.nlm.nih.gov/genomes/all/GCA/000/019/065/GCA_000019065.1_ASM1906v1
SAMN02598314	Thermoanaerobacter pseudethanolicus ATCC 33223	ftp://ftp.ncbi.nlm.nih.gov/genomes/all/GCA/000/019/085/GCA_000019085.1_ASM1908v1
SAMN02598364	Caulobacter sp. K31	ftp://ftp.ncbi.nlm.nih.gov/genomes/all/GCA/000/019/145/GCA_000019145.1_ASM1914v1
SAMN02602985	Heliobacterium modesticaldum Ice1	ftp://ftp.ncbi.nlm.nih.gov/genomes/all/GCA/000/019/165/GCA_000019165.1_ASM1916v1
SAMN02598431	Shewanella halifaxensis HAW-EB4	ftp://ftp.ncbi.nlm.nih.gov/genomes/all/GCA/000/019/185/GCA_000019185.1_ASM1918v1
SAMN02604025	Campylobacter lari RM2100	ftp://ftp.ncbi.nlm.nih.gov/genomes/all/GCA/000/019/205/GCA_000019205.1_ASM1920v1
SAMN02603448	Cellvibrio japonicus Ueda107	ftp://ftp.ncbi.nlm.nih.gov/genomes/all/GCA/000/019/225/GCA_000019225.1_ASM1922v1
SAMN02604063	Ureaplasma parvum serovar 3 str. ATCC 27815	ftp://ftp.ncbi.nlm.nih.gov/genomes/all/GCA/000/019/345/GCA_000019345.1_ASM1934v1
SAMN00623053	Methylobacterium sp. 4-46	ftp://ftp.ncbi.nlm.nih.gov/genomes/all/GCA/000/019/365/GCA_000019365.1_ASM1936v1
SAMN02598524	Histophilus somni 2336	ftp://ftp.ncbi.nlm.nih.gov/genomes/all/GCA/000/019/405/GCA_000019405.1_ASM1940v1
SAMN01081740	Synechococcus sp. PCC 7002	ftp://ftp.ncbi.nlm.nih.gov/genomes/all/GCA/000/019/485/GCA_000019485.1_ASM1948v1
SAMN02598391	Shewanella woodyi ATCC 51908	ftp://ftp.ncbi.nlm.nih.gov/genomes/all/GCA/000/019/525/GCA_000019525.1_ASM1952v1
SAMN02603061	Xanthomonas oryzae pv. oryzae PXO99A	ftp://ftp.ncbi.nlm.nih.gov/genomes/all/GCA/000/019/585/GCA_000019585.2_ASM1958v2
SAMN00000279	Thermotoga sp. RQ2	ftp://ftp.ncbi.nlm.nih.gov/genomes/all/GCA/000/019/625/GCA_000019625.1_ASM1962v1
SAMN02604183	Methylacidiphilum infernorum V4	ftp://ftp.ncbi.nlm.nih.gov/genomes/all/GCA/000/019/665/GCA_000019665.1_ASM1966v1
SAMN02603585	Borrelia duttonii Ly	ftp://ftp.ncbi.nlm.nih.gov/genomes/all/GCA/000/019/685/GCA_000019685.1_ASM1968v1
SAMN02603586	Borrelia recurrentis A1	ftp://ftp.ncbi.nlm.nih.gov/genomes/all/GCA/000/019/705/GCA_000019705.1_ASM1970v1
SAMN00000277	Methylobacterium radiotolerans JCM 2831	ftp://ftp.ncbi.nlm.nih.gov/genomes/all/GCA/000/019/725/GCA_000019725.1_ASM1972v1
SAMN02598428	Polynucleobacter necessarius STIR1	ftp://ftp.ncbi.nlm.nih.gov/genomes/all/GCA/000/019/745/GCA_000019745.1_ASM1974v1
SAMN02598429	Leptothrix cholodnii SP-6	ftp://ftp.ncbi.nlm.nih.gov/genomes/all/GCA/000/019/785/GCA_000019785.1_ASM1978v1
SAMN02598441	Beijerinckia indica subsp. indica ATCC 9039	ftp://ftp.ncbi.nlm.nih.gov/genomes/all/GCA/000/019/845/GCA_000019845.1_ASM1984v1
SAMN00120225	Exiguobacterium sibiricum 255-15	ftp://ftp.ncbi.nlm.nih.gov/genomes/all/GCA/000/019/905/GCA_000019905.1_ASM1990v1
SAMN00000038	Methylorubrum populi BJ001	ftp://ftp.ncbi.nlm.nih.gov/genomes/all/GCA/000/019/945/GCA_000019945.1_ASM1994v1
SAMN00000285	Opitutus terrae PB90-1	ftp://ftp.ncbi.nlm.nih.gov/genomes/all/GCA/000/019/965/GCA_000019965.1_ASM1996v1
SAMN02598430	Natranaerobius thermophilus JW/NM-WN-LF	ftp://ftp.ncbi.nlm.nih.gov/genomes/all/GCA/000/020/005/GCA_000020005.1_ASM2000v1
SAMN02598449	Nostoc punctiforme PCC 73102	ftp://ftp.ncbi.nlm.nih.gov/genomes/all/GCA/000/020/025/GCA_000020025.1_ASM2002v1
SAMN02598384	Paraburkholderia phymatum STM815	ftp://ftp.ncbi.nlm.nih.gov/genomes/all/GCA/000/020/045/GCA_000020045.1_ASM2004v1
SAMN02598395	Paraburkholderia phytofirmans PsJN	ftp://ftp.ncbi.nlm.nih.gov/genomes/all/GCA/000/020/125/GCA_000020125.1_ASM2012v1
SAMN00000042	Elusimicrobium minutum Pei191	ftp://ftp.ncbi.nlm.nih.gov/genomes/all/GCA/000/020/145/GCA_000020145.1_ASM2014v1
SAMN02598396	Ralstonia pickettii 12J	ftp://ftp.ncbi.nlm.nih.gov/genomes/all/GCA/000/020/205/GCA_000020205.1_ASM2020v1
SAMN00138213	Akkermansia muciniphila ATCC BAA-835	ftp://ftp.ncbi.nlm.nih.gov/genomes/all/GCA/000/020/225/GCA_000020225.1_ASM2022v1
SAMN02604306	Anaplasma marginale str. Florida	ftp://ftp.ncbi.nlm.nih.gov/genomes/all/GCA/000/020/305/GCA_000020305.1_ASM2030v1
SAMN02598418	Sulfurihydrogenibium sp. YO3AOP1	ftp://ftp.ncbi.nlm.nih.gov/genomes/all/GCA/000/020/325/GCA_000020325.1_ASM2032v1
SAMN02603282	Desulfobacterium autotrophicum HRM2	ftp://ftp.ncbi.nlm.nih.gov/genomes/all/GCA/000/020/365/GCA_000020365.1_ASM2036v1
SAMN00623044	Geobacter lovleyi SZ	ftp://ftp.ncbi.nlm.nih.gov/genomes/all/GCA/000/020/385/GCA_000020385.1_ASM2038v1
SAMN02598380	Bifidobacterium longum subsp. infantis ATCC 15697 = JCM 1222 = DSM 20088	ftp://ftp.ncbi.nlm.nih.gov/genomes/all/GCA/000/020/425/GCA_000020425.1_ASM2042v1
SAMN02598270	Chlorobium limicola DSM 245	ftp://ftp.ncbi.nlm.nih.gov/genomes/all/GCA/000/020/465/GCA_000020465.1_ASM2046v1
SAMN00623047	Halothermothrix orenii H 168	ftp://ftp.ncbi.nlm.nih.gov/genomes/all/GCA/000/020/485/GCA_000020485.1_ASM2048v1
SAMN02598460	Chlorobaculum parvum NCIB 8327	ftp://ftp.ncbi.nlm.nih.gov/genomes/all/GCA/000/020/505/GCA_000020505.1_ASM2050v1
SAMN02598461	Chloroherpeton thalassium ATCC 35110	ftp://ftp.ncbi.nlm.nih.gov/genomes/all/GCA/000/020/525/GCA_000020525.1_ASM2052v1
SAMN00000287	Candidatus Amoebophilus asiaticus 5a2	ftp://ftp.ncbi.nlm.nih.gov/genomes/all/GCA/000/020/565/GCA_000020565.1_ASM2056v1
SAMN02603915	Alteromonas mediterranea DE	ftp://ftp.ncbi.nlm.nih.gov/genomes/all/GCA/000/020/585/GCA_000020585.3_ASM2058v3
SAMN02603082	[Eubacterium] rectale ATCC 33656	ftp://ftp.ncbi.nlm.nih.gov/genomes/all/GCA/000/020/605/GCA_000020605.1_ASM2060v1
SAMN02598281	Prosthecochloris aestuarii DSM 271	ftp://ftp.ncbi.nlm.nih.gov/genomes/all/GCA/000/020/625/GCA_000020625.1_ASM2062v1
SAMN02598283	Pelodictyon phaeoclathratiforme BU-1	ftp://ftp.ncbi.nlm.nih.gov/genomes/all/GCA/000/020/645/GCA_000020645.1_ASM2064v1
SAMN02603250	Deinococcus deserti VCD115	ftp://ftp.ncbi.nlm.nih.gov/genomes/all/GCA/000/020/685/GCA_000020685.1_ASM2068v1
SAMN02598400	Geobacter bemidjiensis Bem	ftp://ftp.ncbi.nlm.nih.gov/genomes/all/GCA/000/020/725/GCA_000020725.1_ASM2072v1
SAMN02598419	Hydrogenobaculum sp. Y04AAS1	ftp://ftp.ncbi.nlm.nih.gov/genomes/all/GCA/000/020/785/GCA_000020785.1_ASM2078v1
SAMN00000041	Anaeromyxobacter sp. K	ftp://ftp.ncbi.nlm.nih.gov/genomes/all/GCA/000/020/805/GCA_000020805.1_ASM2080v1
SAMN02603129	Edwardsiella tarda EIB202	ftp://ftp.ncbi.nlm.nih.gov/genomes/all/GCA/000/020/865/GCA_000020865.1_ASM2086v1
SAMN02603927	Coprothermobacter proteolyticus DSM 5265	ftp://ftp.ncbi.nlm.nih.gov/genomes/all/GCA/000/020/945/GCA_000020945.1_ASM2094v1
SAMN02603928	Dictyoglomus thermophilum H-6-12	ftp://ftp.ncbi.nlm.nih.gov/genomes/all/GCA/000/020/965/GCA_000020965.1_ASM2096v1
SAMN02603929	Thermodesulfovibrio yellowstonii DSM 11347	ftp://ftp.ncbi.nlm.nih.gov/genomes/all/GCA/000/020/985/GCA_000020985.1_ASM2098v1
SAMN02603956	Laribacter hongkongensis HLHK9	ftp://ftp.ncbi.nlm.nih.gov/genomes/all/GCA/000/021/025/GCA_000021025.1_ASM2102v1
SAMN02604349	Azotobacter vinelandii DJ	ftp://ftp.ncbi.nlm.nih.gov/genomes/all/GCA/000/021/045/GCA_000021045.1_ASM2104v1
SAMN02603440	Ureaplasma urealyticum serovar 10 str. ATCC 33699	ftp://ftp.ncbi.nlm.nih.gov/genomes/all/GCA/000/021/265/GCA_000021265.1_ASM2126v1
SAMN02603170	Thermosipho africanus TCF52B	ftp://ftp.ncbi.nlm.nih.gov/genomes/all/GCA/000/021/285/GCA_000021285.1_ASM2128v1
SAMN02598444	Gluconacetobacter diazotrophicus PA1 5	ftp://ftp.ncbi.nlm.nih.gov/genomes/all/GCA/000/021/325/GCA_000021325.1_ASM2132v1
SAMN02603974	Acidithiobacillus ferrooxidans ATCC 23270	ftp://ftp.ncbi.nlm.nih.gov/genomes/all/GCA/000/021/485/GCA_000021485.1_ASM2148v1
SAMN02604073	Rickettsia peacockii str. Rustic	ftp://ftp.ncbi.nlm.nih.gov/genomes/all/GCA/000/021/525/GCA_000021525.1_ASM2152v1
SAMN02604030	Sulfurihydrogenibium azorense Az-Fu1	ftp://ftp.ncbi.nlm.nih.gov/genomes/all/GCA/000/021/545/GCA_000021545.1_ASM2154v1
SAMN02604029	Persephonella marina EX-H1	ftp://ftp.ncbi.nlm.nih.gov/genomes/all/GCA/000/021/565/GCA_000021565.1_ASM2156v1
SAMN00002661	Dictyoglomus turgidum DSM 6724	ftp://ftp.ncbi.nlm.nih.gov/genomes/all/GCA/000/021/645/GCA_000021645.1_ASM2164v1
SAMN02603430	Thermomicrobium roseum DSM 5159	ftp://ftp.ncbi.nlm.nih.gov/genomes/all/GCA/000/021/685/GCA_000021685.1_ASM2168v1
SAMN02603431	Nautilia profundicola AmH	ftp://ftp.ncbi.nlm.nih.gov/genomes/all/GCA/000/021/725/GCA_000021725.1_ASM2172v1
SAMN00000045	Methylocella silvestris BL2	ftp://ftp.ncbi.nlm.nih.gov/genomes/all/GCA/000/021/745/GCA_000021745.1_ASM2174v1
SAMN00000048	Thauera sp. MZ1T	ftp://ftp.ncbi.nlm.nih.gov/genomes/all/GCA/000/021/765/GCA_000021765.1_ASM2176v1
SAMN00000280	Rippkaea orientalis PCC 8801	ftp://ftp.ncbi.nlm.nih.gov/genomes/all/GCA/000/021/805/GCA_000021805.1_ASM2180v1
SAMN00000286	Gloeothece citriformis PCC 7424	ftp://ftp.ncbi.nlm.nih.gov/genomes/all/GCA/000/021/825/GCA_000021825.1_ASM2182v1
SAMN02604080	Rhodobacter capsulatus SB 1003	ftp://ftp.ncbi.nlm.nih.gov/genomes/all/GCA/000/021/865/GCA_000021865.1_ASM2186v1
SAMN02603313	Glaesserella parasuis SH0165	ftp://ftp.ncbi.nlm.nih.gov/genomes/all/GCA/000/021/885/GCA_000021885.1_ASM2188v1
SAMN00000039	Desulfatibacillum aliphaticivorans	ftp://ftp.ncbi.nlm.nih.gov/genomes/all/GCA/000/021/905/GCA_000021905.1_ASM2190v1
SAMN02598433	Desulfitobacterium hafniense DCB-2	ftp://ftp.ncbi.nlm.nih.gov/genomes/all/GCA/000/021/925/GCA_000021925.1_ASM2192v1
SAMN00623036	Chloroflexus aggregans DSM 9485	ftp://ftp.ncbi.nlm.nih.gov/genomes/all/GCA/000/021/945/GCA_000021945.1_ASM2194v1
SAMN00001443	Thioalkalivibrio sulfidiphilus HL-EbGr7	ftp://ftp.ncbi.nlm.nih.gov/genomes/all/GCA/000/021/985/GCA_000021985.1_ASM2198v1
SAMN00000051	Pseudarthrobacter chlorophenolicus A6	ftp://ftp.ncbi.nlm.nih.gov/genomes/all/GCA/000/022/025/GCA_000022025.1_ASM2202v1
SAMN00000655	Cyanothece sp. PCC 7425	ftp://ftp.ncbi.nlm.nih.gov/genomes/all/GCA/000/022/045/GCA_000022045.1_ASM2204v1
SAMN00623037	Ruminiclostridium cellulolyticum H10	ftp://ftp.ncbi.nlm.nih.gov/genomes/all/GCA/000/022/065/GCA_000022065.1_ASM2206v1
SAMN00000043	Methylobacterium nodulans ORS 2060	ftp://ftp.ncbi.nlm.nih.gov/genomes/all/GCA/000/022/085/GCA_000022085.1_ASM2208v1
SAMN00000050	Anaeromyxobacter dehalogenans 2CP-1	ftp://ftp.ncbi.nlm.nih.gov/genomes/all/GCA/000/022/145/GCA_000022145.1_ASM2214v1
SAMN00623045	Geobacter daltonii FRC-32	ftp://ftp.ncbi.nlm.nih.gov/genomes/all/GCA/000/022/265/GCA_000022265.1_ASM2226v1
SAMN02603205	Wolbachia sp. wRi	ftp://ftp.ncbi.nlm.nih.gov/genomes/all/GCA/000/022/285/GCA_000022285.1_ASM2228v1
SAMN00001444	Acidovorax ebreus TPSY	ftp://ftp.ncbi.nlm.nih.gov/genomes/all/GCA/000/022/305/GCA_000022305.1_ASM2230v1
SAMN02598462	Caldicellulosiruptor bescii DSM 6725	ftp://ftp.ncbi.nlm.nih.gov/genomes/all/GCA/000/022/325/GCA_000022325.1_ASM2232v1
SAMN02603947	Neorickettsia risticii str. Illinois	ftp://ftp.ncbi.nlm.nih.gov/genomes/all/GCA/000/022/525/GCA_000022525.1_ASM2252v1
SAMN02603447	Acidobacterium capsulatum ATCC 51196	ftp://ftp.ncbi.nlm.nih.gov/genomes/all/GCA/000/022/565/GCA_000022565.1_ASM2256v1
SAMN02604249	Blattabacterium sp. (Blattella germanica) str. Bge	ftp://ftp.ncbi.nlm.nih.gov/genomes/all/GCA/000/022/605/GCA_000022605.2_ASM2260v1
SAMN02603206	Bartonella grahamii as4aup	ftp://ftp.ncbi.nlm.nih.gov/genomes/all/GCA/000/022/725/GCA_000022725.1_ASM2272v1
SAMN02603148	Brucella microti CCM 4915	ftp://ftp.ncbi.nlm.nih.gov/genomes/all/GCA/000/022/745/GCA_000022745.1_ASM2274v1
SAMN02603942	Edwardsiella ictaluri 93-146	ftp://ftp.ncbi.nlm.nih.gov/genomes/all/GCA/000/022/885/GCA_000022885.2_ASM2288v2
SAMN02603064	Corynebacterium aurimucosum ATCC 700975	ftp://ftp.ncbi.nlm.nih.gov/genomes/all/GCA/000/022/905/GCA_000022905.1_ASM2290v1
SAMN02603146	Rickettsia africae ESF-5	ftp://ftp.ncbi.nlm.nih.gov/genomes/all/GCA/000/023/005/GCA_000023005.1_ASM2300v1
SAMN02603454	Teredinibacter turnerae T7901	ftp://ftp.ncbi.nlm.nih.gov/genomes/all/GCA/000/023/025/GCA_000023025.1_ASM2302v1
SAMN02598453	Exiguobacterium sp. AT1b	ftp://ftp.ncbi.nlm.nih.gov/genomes/all/GCA/000/023/045/GCA_000023045.1_ASM2304v1
SAMN02598508	Tolumonas auensis DSM 9187	ftp://ftp.ncbi.nlm.nih.gov/genomes/all/GCA/000/023/065/GCA_000023065.1_ASM2306v1
SAMN02598436	Beutenbergia cavernae DSM 12333	ftp://ftp.ncbi.nlm.nih.gov/genomes/all/GCA/000/023/105/GCA_000023105.1_ASM2310v1
SAMN02598437	Dyadobacter fermentans DSM 18053	ftp://ftp.ncbi.nlm.nih.gov/genomes/all/GCA/000/023/125/GCA_000023125.1_ASM2312v1
SAMN02603033	Corynebacterium kroppenstedtii DSM 44385	ftp://ftp.ncbi.nlm.nih.gov/genomes/all/GCA/000/023/145/GCA_000023145.1_ASM2314v1
SAMN00000281	Micrococcus luteus NCTC 2665	ftp://ftp.ncbi.nlm.nih.gov/genomes/all/GCA/000/023/205/GCA_000023205.1_ASM2320v1
SAMN00002602	Desulfomicrobium baculatum DSM 4028	ftp://ftp.ncbi.nlm.nih.gov/genomes/all/GCA/000/023/225/GCA_000023225.1_ASM2322v1
SAMN00001904	Actinosynnema mirum DSM 43827	ftp://ftp.ncbi.nlm.nih.gov/genomes/all/GCA/000/023/245/GCA_000023245.1_ASM2324v1
SAMN02598466	Acidimicrobium ferrooxidans DSM 10331	ftp://ftp.ncbi.nlm.nih.gov/genomes/all/GCA/000/023/265/GCA_000023265.1_ASM2326v1
SAMN00001911	Capnocytophaga ochracea DSM 7271	ftp://ftp.ncbi.nlm.nih.gov/genomes/all/GCA/000/023/285/GCA_000023285.1_ASM2328v1
SAMN00001868	Kosmotoga olearia TBF 19.5.1	ftp://ftp.ncbi.nlm.nih.gov/genomes/all/GCA/000/023/325/GCA_000023325.1_ASM2332v1
SAMN02598472	Variovorax paradoxus S110	ftp://ftp.ncbi.nlm.nih.gov/genomes/all/GCA/000/023/345/GCA_000023345.1_ASM2334v1
SAMN00000635	Geobacillus sp. WCH70	ftp://ftp.ncbi.nlm.nih.gov/genomes/all/GCA/000/023/385/GCA_000023385.1_ASM2338v1
SAMN00002685	Brachybacterium faecium DSM 4810	ftp://ftp.ncbi.nlm.nih.gov/genomes/all/GCA/000/023/405/GCA_000023405.1_ASM2340v1
SAMN00001870	Desulfovibrio salexigens DSM 2638	ftp://ftp.ncbi.nlm.nih.gov/genomes/all/GCA/000/023/445/GCA_000023445.1_ASM2344v1
SAMN02603855	Zunongwangia profunda SM-A87	ftp://ftp.ncbi.nlm.nih.gov/genomes/all/GCA/000/023/465/GCA_000023465.1_ASM2346v1
SAMN02598494	Dickeya paradisiaca Ech703	ftp://ftp.ncbi.nlm.nih.gov/genomes/all/GCA/000/023/545/GCA_000023545.1_ASM2354v1
SAMN02598480	Dickeya chrysanthemi Ech1591	ftp://ftp.ncbi.nlm.nih.gov/genomes/all/GCA/000/023/565/GCA_000023565.1_ASM2356v1
SAMN00000047	Paenibacillus sp. JDR-2	ftp://ftp.ncbi.nlm.nih.gov/genomes/all/GCA/000/023/585/GCA_000023585.1_ASM2358v1
SAMN02598478	Pectobacterium carotovorum subsp. carotovorum PC1	ftp://ftp.ncbi.nlm.nih.gov/genomes/all/GCA/000/023/605/GCA_000023605.1_ASM2360v1
SAMN00000633	Geobacter sp. M21	ftp://ftp.ncbi.nlm.nih.gov/genomes/all/GCA/000/023/645/GCA_000023645.1_ASM2364v1
SAMN00017443	Methylotenera mobilis JLW8	ftp://ftp.ncbi.nlm.nih.gov/genomes/all/GCA/000/023/705/GCA_000023705.1_ASM2370v1
SAMN02604231	Flavobacteriaceae bacterium 3519-10	ftp://ftp.ncbi.nlm.nih.gov/genomes/all/GCA/000/023/725/GCA_000023725.1_ASM2372v1
SAMN02598498	Methylovorus glucosetrophus SIP3-4	ftp://ftp.ncbi.nlm.nih.gov/genomes/all/GCA/000/023/745/GCA_000023745.1_ASM2374v1
SAMN02598497	Hirschia baltica ATCC 49814	ftp://ftp.ncbi.nlm.nih.gov/genomes/all/GCA/000/023/785/GCA_000023785.1_ASM2378v1
SAMN02598456	Pedobacter heparinus DSM 2366	ftp://ftp.ncbi.nlm.nih.gov/genomes/all/GCA/000/023/825/GCA_000023825.1_ASM2382v1
SAMN02598434	Cryptobacterium curtum DSM 15641	ftp://ftp.ncbi.nlm.nih.gov/genomes/all/GCA/000/023/845/GCA_000023845.1_ASM2384v1
SAMN02598440	Saccharomonospora viridis DSM 43017	ftp://ftp.ncbi.nlm.nih.gov/genomes/all/GCA/000/023/865/GCA_000023865.1_ASM2386v1
SAMN02598438	Slackia heliotrinireducens DSM 20476	ftp://ftp.ncbi.nlm.nih.gov/genomes/all/GCA/000/023/885/GCA_000023885.1_ASM2388v1
SAMN00002593	Leptotrichia buccalis C-1013-b	ftp://ftp.ncbi.nlm.nih.gov/genomes/all/GCA/000/023/905/GCA_000023905.1_ASM2390v1
SAMN02598443	Kytococcus sedentarius DSM 20547	ftp://ftp.ncbi.nlm.nih.gov/genomes/all/GCA/000/023/925/GCA_000023925.1_ASM2392v1
SAMN00001914	Chitinophaga pinensis DSM 2588	ftp://ftp.ncbi.nlm.nih.gov/genomes/all/GCA/000/024/005/GCA_000024005.1_ASM2400v1
SAMN02598445	Catenulispora acidiphila DSM 44928	ftp://ftp.ncbi.nlm.nih.gov/genomes/all/GCA/000/024/025/GCA_000024025.1_ASM2402v1
SAMN02598439	Jonesia denitrificans DSM 20603	ftp://ftp.ncbi.nlm.nih.gov/genomes/all/GCA/000/024/065/GCA_000024065.1_ASM2406v1
SAMN00002604	Kangiella koreensis DSM 16069	ftp://ftp.ncbi.nlm.nih.gov/genomes/all/GCA/000/024/085/GCA_000024085.1_ASM2408v1
SAMN00001908	Anaerococcus prevotii DSM 20548	ftp://ftp.ncbi.nlm.nih.gov/genomes/all/GCA/000/024/105/GCA_000024105.1_ASM2410v1
SAMN02603916	Robiginitalea biformata HTCC2501	ftp://ftp.ncbi.nlm.nih.gov/genomes/all/GCA/000/024/125/GCA_000024125.1_ASM2412v1
SAMN02598455	Desulfofarcimen acetoxidans DSM 771	ftp://ftp.ncbi.nlm.nih.gov/genomes/all/GCA/000/024/205/GCA_000024205.1_ASM2420v1
SAMN00001907	Atopobium parvulum DSM 20469	ftp://ftp.ncbi.nlm.nih.gov/genomes/all/GCA/000/024/225/GCA_000024225.1_ASM2422v1
SAMN00002594	Eggerthella lenta DSM 2243	ftp://ftp.ncbi.nlm.nih.gov/genomes/all/GCA/000/024/265/GCA_000024265.1_ASM2426v1
SAMN00001901	Alicyclobacillus acidocaldarius subsp. acidocaldarius DSM 446	ftp://ftp.ncbi.nlm.nih.gov/genomes/all/GCA/000/024/285/GCA_000024285.1_ASM2428v1
SAMN02598459	Desulfohalobium retbaense DSM 5692	ftp://ftp.ncbi.nlm.nih.gov/genomes/all/GCA/000/024/325/GCA_000024325.1_ASM2432v1
SAMN02598447	Kribbella flavida DSM 17836	ftp://ftp.ncbi.nlm.nih.gov/genomes/all/GCA/000/024/345/GCA_000024345.1_ASM2434v1
SAMN02598467	Nakamurella multipartita DSM 44233	ftp://ftp.ncbi.nlm.nih.gov/genomes/all/GCA/000/024/365/GCA_000024365.1_ASM2436v1
SAMN02598435	Thermomonospora curvata DSM 43183	ftp://ftp.ncbi.nlm.nih.gov/genomes/all/GCA/000/024/385/GCA_000024385.1_ASM2438v1
SAMN02598468	Sebaldella termitidis ATCC 33386	ftp://ftp.ncbi.nlm.nih.gov/genomes/all/GCA/000/024/405/GCA_000024405.1_ASM2440v1
SAMN00002601	Meiothermus ruber DSM 1279	ftp://ftp.ncbi.nlm.nih.gov/genomes/all/GCA/000/024/425/GCA_000024425.1_ASM2442v1
SAMN02603472	Candidatus Puniceispirillum marinum IMCC1322	ftp://ftp.ncbi.nlm.nih.gov/genomes/all/GCA/000/024/465/GCA_000024465.1_ASM2446v1
SAMN02604279	Anaplasma centrale str. Israel	ftp://ftp.ncbi.nlm.nih.gov/genomes/all/GCA/000/024/505/GCA_000024505.1_ASM2450v1
SAMN02598427	Stackebrandtia nassauensis DSM 44728	ftp://ftp.ncbi.nlm.nih.gov/genomes/all/GCA/000/024/545/GCA_000024545.1_ASM2454v1
SAMN00002603	Streptobacillus moniliformis DSM 12112	ftp://ftp.ncbi.nlm.nih.gov/genomes/all/GCA/000/024/565/GCA_000024565.1_ASM2456v1
SAMN02598268	Ammonifex degensii KC4	ftp://ftp.ncbi.nlm.nih.gov/genomes/all/GCA/000/024/605/GCA_000024605.1_ASM2460v1
SAMN00191238	Paenibacillus sp. Y412MC10	ftp://ftp.ncbi.nlm.nih.gov/genomes/all/GCA/000/024/685/GCA_000024685.1_ASM2468v1
SAMN00017500	Geobacillus sp. Y412MC61	ftp://ftp.ncbi.nlm.nih.gov/genomes/all/GCA/000/024/705/GCA_000024705.1_ASM2470v1
SAMN02598510	Nitrosococcus halophilus Nc 4	ftp://ftp.ncbi.nlm.nih.gov/genomes/all/GCA/000/024/725/GCA_000024725.1_ASM2472v1
SAMN02598477	Halothiobacillus neapolitanus c2	ftp://ftp.ncbi.nlm.nih.gov/genomes/all/GCA/000/024/765/GCA_000024765.1_ASM2476v1
SAMN00002600	Gordonia bronchialis DSM 43247	ftp://ftp.ncbi.nlm.nih.gov/genomes/all/GCA/000/024/785/GCA_000024785.1_ASM2478v1
SAMN00002596	Haliangium ochraceum DSM 14365	ftp://ftp.ncbi.nlm.nih.gov/genomes/all/GCA/000/024/805/GCA_000024805.1_ASM2480v1
SAMN02603570	Vibrio antiquarius	ftp://ftp.ncbi.nlm.nih.gov/genomes/all/GCA/000/024/825/GCA_000024825.1_ASM2482v1
SAMN00002700	Rhodothermus marinus DSM 4252	ftp://ftp.ncbi.nlm.nih.gov/genomes/all/GCA/000/024/845/GCA_000024845.1_ASM2484v1
SAMN00002585	Streptosporangium roseum DSM 43021	ftp://ftp.ncbi.nlm.nih.gov/genomes/all/GCA/000/024/865/GCA_000024865.1_ASM2486v1
SAMN00002613	Sulfurospirillum deleyianum DSM 6946	ftp://ftp.ncbi.nlm.nih.gov/genomes/all/GCA/000/024/885/GCA_000024885.1_ASM2488v1
SAMN00002595	Thermanaerovibrio acidaminovorans DSM 6589	ftp://ftp.ncbi.nlm.nih.gov/genomes/all/GCA/000/024/905/GCA_000024905.1_ASM2490v1
SAMN02598426	Sanguibacter keddieii DSM 10542	ftp://ftp.ncbi.nlm.nih.gov/genomes/all/GCA/000/024/925/GCA_000024925.1_ASM2492v1
SAMN00002609	Veillonella parvula DSM 2008	ftp://ftp.ncbi.nlm.nih.gov/genomes/all/GCA/000/024/945/GCA_000024945.1_ASM2494v1
SAMN00002456	Xylanimonas cellulosilytica DSM 15894	ftp://ftp.ncbi.nlm.nih.gov/genomes/all/GCA/000/024/965/GCA_000024965.1_ASM2496v1
SAMN02598446	Sphaerobacter thermophilus DSM 20745	ftp://ftp.ncbi.nlm.nih.gov/genomes/all/GCA/000/024/985/GCA_000024985.1_ASM2498v1
SAMN00017581	Thermobaculum terrenum ATCC BAA-798	ftp://ftp.ncbi.nlm.nih.gov/genomes/all/GCA/000/025/005/GCA_000025005.1_ASM2500v1
SAMN02603957	Staphylococcus lugdunensis HKU09-01	ftp://ftp.ncbi.nlm.nih.gov/genomes/all/GCA/000/025/085/GCA_000025085.1_ASM2508v1
SAMN02598505	Thermotoga naphthophila RKU-10	ftp://ftp.ncbi.nlm.nih.gov/genomes/all/GCA/000/025/105/GCA_000025105.1_ASM2510v1
SAMN02641594	Candidatus Atelocyanobacterium thalassa isolate ALOHA	ftp://ftp.ncbi.nlm.nih.gov/genomes/all/GCA/000/025/125/GCA_000025125.1_ASM2512v1
SAMN00120219	Pirellula staleyi DSM 6068	ftp://ftp.ncbi.nlm.nih.gov/genomes/all/GCA/000/025/185/GCA_000025185.1_ASM2518v1
SAMN00006219	Mageeibacillus indolicus UPII9-5	ftp://ftp.ncbi.nlm.nih.gov/genomes/all/GCA/000/025/225/GCA_000025225.2_ASM2522v1
SAMN00002582	Conexibacter woesei DSM 14684	ftp://ftp.ncbi.nlm.nih.gov/genomes/all/GCA/000/025/265/GCA_000025265.1_ASM2526v1
SAMN02598507	Acidaminococcus fermentans DSM 20731	ftp://ftp.ncbi.nlm.nih.gov/genomes/all/GCA/000/025/305/GCA_000025305.1_ASM2530v1
SAMN00002612	Geodermatophilus obscurus DSM 43160	ftp://ftp.ncbi.nlm.nih.gov/genomes/all/GCA/000/025/345/GCA_000025345.1_ASM2534v1
SAMN02598487	Allochromatium vinosum DSM 180	ftp://ftp.ncbi.nlm.nih.gov/genomes/all/GCA/000/025/485/GCA_000025485.1_ASM2548v1
SAMN02598475	Thioalkalivibrio sp. K90mix	ftp://ftp.ncbi.nlm.nih.gov/genomes/all/GCA/000/025/545/GCA_000025545.1_ASM2554v1
SAMN02603901	Enterobacter cloacae subsp. cloacae ATCC 13047	ftp://ftp.ncbi.nlm.nih.gov/genomes/all/GCA/000/025/565/GCA_000025565.1_ASM2556v1
SAMN02598512	Thermocrinis albus DSM 14484	ftp://ftp.ncbi.nlm.nih.gov/genomes/all/GCA/000/025/605/GCA_000025605.1_ASM2560v1
SAMN02598495	Thermoanaerobacter italicus Ab9	ftp://ftp.ncbi.nlm.nih.gov/genomes/all/GCA/000/025/645/GCA_000025645.1_ASM2564v1
SAMN02598496	Sideroxydans lithotrophicus ES-1	ftp://ftp.ncbi.nlm.nih.gov/genomes/all/GCA/000/025/705/GCA_000025705.1_ASM2570v1
SAMN02598464	Denitrovibrio acetiphilus DSM 12809	ftp://ftp.ncbi.nlm.nih.gov/genomes/all/GCA/000/025/725/GCA_000025725.1_ASM2572v1
SAMN02603450	Mycoplasma crocodyli MP145	ftp://ftp.ncbi.nlm.nih.gov/genomes/all/GCA/000/025/845/GCA_000025845.1_ASM2584v1
SAMN02598488	Aminobacterium colombiense DSM 12261	ftp://ftp.ncbi.nlm.nih.gov/genomes/all/GCA/000/025/885/GCA_000025885.1_ASM2588v1
SAMN02598501	Coraliomargarita akajimensis DSM 45221	ftp://ftp.ncbi.nlm.nih.gov/genomes/all/GCA/000/025/905/GCA_000025905.1_ASM2590v1
SAMN02604020	Prevotella ruminicola 23	ftp://ftp.ncbi.nlm.nih.gov/genomes/all/GCA/000/025/925/GCA_000025925.1_ASM2592v1
SAMEA3138217	Desulfotalea psychrophila LSv54	ftp://ftp.ncbi.nlm.nih.gov/genomes/all/GCA/000/025/945/GCA_000025945.1_ASM2594v1
SAMEA3138218	Aromatoleum aromaticum EbN1	ftp://ftp.ncbi.nlm.nih.gov/genomes/all/GCA/000/025/965/GCA_000025965.1_ASM2596v1
SAMEA1705957	Bacteroides fragilis NCTC 9343	ftp://ftp.ncbi.nlm.nih.gov/genomes/all/GCA/000/025/985/GCA_000025985.1_ASM2598v1
SAMEA1705918	Ehrlichia ruminantium str. Welgevonden	ftp://ftp.ncbi.nlm.nih.gov/genomes/all/GCA/000/026/005/GCA_000026005.1_ASM2600v1
SAMEA3138224	Pseudoalteromonas haloplanktis TAC125	ftp://ftp.ncbi.nlm.nih.gov/genomes/all/GCA/000/026/085/GCA_000026085.1_ASM2608v1
SAMEA3138225	Pseudomonas entomophila L48	ftp://ftp.ncbi.nlm.nih.gov/genomes/all/GCA/000/026/105/GCA_000026105.1_ASM2610v1
SAMEA3138226	Herminiimonas arsenicoxydans	ftp://ftp.ncbi.nlm.nih.gov/genomes/all/GCA/000/026/125/GCA_000026125.1_ASM2612v1
SAMEA3138227	Bradyrhizobium sp. ORS 278	ftp://ftp.ncbi.nlm.nih.gov/genomes/all/GCA/000/026/145/GCA_000026145.1_ASM2614v1
SAMEA2272215	Erwinia tasmaniensis Et1/99	ftp://ftp.ncbi.nlm.nih.gov/genomes/all/GCA/000/026/185/GCA_000026185.1_ASM2618v1
SAMEA2272373	Candidatus Phytoplasma mali	ftp://ftp.ncbi.nlm.nih.gov/genomes/all/GCA/000/026/205/GCA_000026205.1_ASM2620v1
SAMEA3138228	Escherichia fergusonii ATCC 35469	ftp://ftp.ncbi.nlm.nih.gov/genomes/all/GCA/000/026/225/GCA_000026225.1_ASM2622v1
SAMN02603482	Leuconostoc citreum KM20	ftp://ftp.ncbi.nlm.nih.gov/genomes/all/GCA/000/026/405/GCA_000026405.1_ASM2640v1
SAMN02603618	Mycobacterium liflandii 128FXT	ftp://ftp.ncbi.nlm.nih.gov/genomes/all/GCA/000/026/445/GCA_000026445.2_ASM2644v2
SAMEA2272375	Lactobacillus rhamnosus GG	ftp://ftp.ncbi.nlm.nih.gov/genomes/all/GCA/000/026/505/GCA_000026505.1_ASM2650v1
SAMEA2272197	Streptococcus equi subsp. zooepidemicus	ftp://ftp.ncbi.nlm.nih.gov/genomes/all/GCA/000/026/605/GCA_000026605.1_ASM2660v1
SAMEA2272673	Cronobacter turicensis z3032	ftp://ftp.ncbi.nlm.nih.gov/genomes/all/GCA/000/027/065/GCA_000027065.2_ASM2706v1
SAMEA2272524	Citrobacter rodentium ICC168	ftp://ftp.ncbi.nlm.nih.gov/genomes/all/GCA/000/027/085/GCA_000027085.1_ASM2708v1
SAMEA2272547	Listeria seeligeri serovar 1/2b str. SLCC3954	ftp://ftp.ncbi.nlm.nih.gov/genomes/all/GCA/000/027/145/GCA_000027145.1_ASM2714v1
SAMEA3138245	Xenorhabdus bovienii SS-2004	ftp://ftp.ncbi.nlm.nih.gov/genomes/all/GCA/000/027/225/GCA_000027225.1_ASM2722v1
SAMEA2272200	Erwinia pyrifoliae Ep1/96	ftp://ftp.ncbi.nlm.nih.gov/genomes/all/GCA/000/027/265/GCA_000027265.1_ASM2726v1
SAMN02603983	Mycoplasma genitalium G37	ftp://ftp.ncbi.nlm.nih.gov/genomes/all/GCA/000/027/325/GCA_000027325.1_ASM2732v1
SAMEA3138248	Bartonella quintana str. Toulouse	ftp://ftp.ncbi.nlm.nih.gov/genomes/all/GCA/000/046/685/GCA_000046685.1_ASM4668v1
SAMEA3138249	Bartonella henselae str. Houston-1	ftp://ftp.ncbi.nlm.nih.gov/genomes/all/GCA/000/046/705/GCA_000046705.1_ASM4670v1
SAMEA3138250	Acinetobacter baylyi ADP1	ftp://ftp.ncbi.nlm.nih.gov/genomes/all/GCA/000/046/845/GCA_000046845.1_ASM4684v1
SAMEA3138256	Brucella abortus 2308	ftp://ftp.ncbi.nlm.nih.gov/genomes/all/GCA/000/054/005/GCA_000054005.1_ASM5400v1
SAMN02598275	Chromohalobacter salexigens DSM 3043	ftp://ftp.ncbi.nlm.nih.gov/genomes/all/GCA/000/055/785/GCA_000055785.1_ASM5578v1
SAMEA3138257	Lawsonia intracellularis PHE/MN1-00	ftp://ftp.ncbi.nlm.nih.gov/genomes/all/GCA/000/055/945/GCA_000055945.1_ASM5594v1
SAMEA3138258	Lactobacillus delbrueckii subsp. bulgaricus ATCC 11842 = JCM 1002	ftp://ftp.ncbi.nlm.nih.gov/genomes/all/GCA/000/056/065/GCA_000056065.1_ASM5606v1
SAMEA3138259	Frankia alni ACN14a	ftp://ftp.ncbi.nlm.nih.gov/genomes/all/GCA/000/058/485/GCA_000058485.1_ASM5848v1
SAMEA3138260	Listeria welshimeri serovar 6b str. SLCC5334	ftp://ftp.ncbi.nlm.nih.gov/genomes/all/GCA/000/060/285/GCA_000060285.1_ASM6028v1
SAMEA2272667	Gramella forsetii KT0803	ftp://ftp.ncbi.nlm.nih.gov/genomes/all/GCA/000/060/345/GCA_000060345.1_ASM6034v1
SAMEA3138261	Azoarcus sp. BH72	ftp://ftp.ncbi.nlm.nih.gov/genomes/all/GCA/000/061/505/GCA_000061505.1_ASM6150v1
SAMEA2272514	Saccharopolyspora erythraea NRRL 2338	ftp://ftp.ncbi.nlm.nih.gov/genomes/all/GCA/000/062/885/GCA_000062885.1_ASM6288v1
SAMEA3138264	Synechococcus sp. WH 7803	ftp://ftp.ncbi.nlm.nih.gov/genomes/all/GCA/000/063/505/GCA_000063505.1_ASM6350v1
SAMEA3138265	Synechococcus sp. RCC307	ftp://ftp.ncbi.nlm.nih.gov/genomes/all/GCA/000/063/525/GCA_000063525.1_ASM6352v1
SAMEA3138266	Orientia tsutsugamushi str. Boryong	ftp://ftp.ncbi.nlm.nih.gov/genomes/all/GCA/000/063/545/GCA_000063545.1_ASM6354v1
SAMEA3138268	Mycoplasma agalactiae PG2	ftp://ftp.ncbi.nlm.nih.gov/genomes/all/GCA/000/063/605/GCA_000063605.1_ASM6360v1
SAMEA3138271	Sorangium cellulosum So ce56	ftp://ftp.ncbi.nlm.nih.gov/genomes/all/GCA/000/067/165/GCA_000067165.1_ASM6716v1
SAMEA3138272	Bordetella petrii	ftp://ftp.ncbi.nlm.nih.gov/genomes/all/GCA/000/067/205/GCA_000067205.1_ASM6720v1
SAMEA1705948	Clavibacter michiganensis subsp. sepedonicus	ftp://ftp.ncbi.nlm.nih.gov/genomes/all/GCA/000/069/225/GCA_000069225.1_ASM6922v1
SAMEA3138282	Corynebacterium urealyticum DSM 7109	ftp://ftp.ncbi.nlm.nih.gov/genomes/all/GCA/000/069/945/GCA_000069945.1_ASM6994v1
SAMEA1705945	Proteus mirabilis HI4320	ftp://ftp.ncbi.nlm.nih.gov/genomes/all/GCA/000/069/965/GCA_000069965.1_ASM6996v1
SAMEA1705952	Bordetella avium 197N	ftp://ftp.ncbi.nlm.nih.gov/genomes/all/GCA/000/070/465/GCA_000070465.1_ASM7046v1
SAMEA1705934	Stenotrophomonas maltophilia K279a	ftp://ftp.ncbi.nlm.nih.gov/genomes/all/GCA/000/072/485/GCA_000072485.1_ASM7248v1
SAMEA2272593	Mycoplasma hominis ATCC 23114	ftp://ftp.ncbi.nlm.nih.gov/genomes/all/GCA/000/085/865/GCA_000085865.1_ASM8586v1
SAMEA3138291	Xanthomonas albilineans GPE PC73	ftp://ftp.ncbi.nlm.nih.gov/genomes/all/GCA/000/087/965/GCA_000087965.1_ASM8796v1
SAMD00060927	Sphingobium japonicum UT26S	ftp://ftp.ncbi.nlm.nih.gov/genomes/all/GCA/000/091/125/GCA_000091125.1_ASM9112v1
SAMEA3138294	Candidatus Methylomirabilis oxyfera	ftp://ftp.ncbi.nlm.nih.gov/genomes/all/GCA/000/091/165/GCA_000091165.1_ASM9116v1
SAMEA2272773	Streptomyces scabiei 87.22	ftp://ftp.ncbi.nlm.nih.gov/genomes/all/GCA/000/091/305/GCA_000091305.1_ASM9130v1
SAMD00060963	Shewanella violacea DSS12	ftp://ftp.ncbi.nlm.nih.gov/genomes/all/GCA/000/091/325/GCA_000091325.1_ASM9132v1
SAMEA2271989	Vibrio tasmaniensis LGP32	ftp://ftp.ncbi.nlm.nih.gov/genomes/all/GCA/000/091/465/GCA_000091465.1_ASM9146v1
SAMD00061070	Thermus thermophilus HB8	ftp://ftp.ncbi.nlm.nih.gov/genomes/all/GCA/000/091/545/GCA_000091545.1_ASM9154v1
SAMEA3138297	Erwinia amylovora CFBP1430	ftp://ftp.ncbi.nlm.nih.gov/genomes/all/GCA/000/091/565/GCA_000091565.1_ASM9156v1
SAMEA2272007	Legionella longbeachae NSW150	ftp://ftp.ncbi.nlm.nih.gov/genomes/all/GCA/000/091/785/GCA_000091785.1_ASM9178v1
SAMN02603108	Agrobacterium fabrum str. C58	ftp://ftp.ncbi.nlm.nih.gov/genomes/all/GCA/000/092/025/GCA_000092025.1_ASM9202v1
SAMN02603106	Rhizobium etli CFN 42	ftp://ftp.ncbi.nlm.nih.gov/genomes/all/GCA/000/092/045/GCA_000092045.1_ASM9204v1
SAMN02598463	Planctopirus limnophila DSM 3776	ftp://ftp.ncbi.nlm.nih.gov/genomes/all/GCA/000/092/105/GCA_000092105.1_ASM9210v1
SAMN02598469	Meiothermus silvanus DSM 9946	ftp://ftp.ncbi.nlm.nih.gov/genomes/all/GCA/000/092/125/GCA_000092125.1_ASM9212v1
SAMN02598502	Desulfurivibrio alkaliphilus AHT 2	ftp://ftp.ncbi.nlm.nih.gov/genomes/all/GCA/000/092/205/GCA_000092205.1_ASM9220v1
SAMN00002597	Tsukamurella paurometabola DSM 20162	ftp://ftp.ncbi.nlm.nih.gov/genomes/all/GCA/000/092/225/GCA_000092225.1_ASM9222v1
SAMN02598489	Arcobacter nitrofigilis DSM 7299	ftp://ftp.ncbi.nlm.nih.gov/genomes/all/GCA/000/092/245/GCA_000092245.1_ASM9224v1
SAMN02603777	Moraxella catarrhalis BBH18	ftp://ftp.ncbi.nlm.nih.gov/genomes/all/GCA/000/092/265/GCA_000092265.1_ASM9226v1
SAMN02598513	Caulobacter segnis ATCC 21756	ftp://ftp.ncbi.nlm.nih.gov/genomes/all/GCA/000/092/285/GCA_000092285.1_ASM9228v1
SAMN02598519	Arcanobacterium haemolyticum DSM 20595	ftp://ftp.ncbi.nlm.nih.gov/genomes/all/GCA/000/092/365/GCA_000092365.1_ASM9236v1
SAMN02603683	Streptomyces bingchenggensis BCW-1	ftp://ftp.ncbi.nlm.nih.gov/genomes/all/GCA/000/092/385/GCA_000092385.1_ASM9238v1
SAMN02598518	Syntrophothermus lipocalidus DSM 12680	ftp://ftp.ncbi.nlm.nih.gov/genomes/all/GCA/000/092/405/GCA_000092405.1_ASM9240v1
SAMN02598522	Truepera radiovictrix DSM 17093	ftp://ftp.ncbi.nlm.nih.gov/genomes/all/GCA/000/092/425/GCA_000092425.1_ASM9242v1
SAMN02598534	Geobacillus sp. C56-T3	ftp://ftp.ncbi.nlm.nih.gov/genomes/all/GCA/000/092/445/GCA_000092445.1_ASM9244v1
SAMN02603394	Leuconostoc kimchii IMSNU 11154	ftp://ftp.ncbi.nlm.nih.gov/genomes/all/GCA/000/092/505/GCA_000092505.1_ASM9250v1
SAMN02604081	Mycoplasma gallisepticum str. R(low)	ftp://ftp.ncbi.nlm.nih.gov/genomes/all/GCA/000/092/585/GCA_000092585.1_ASM9258v1
SAMN02598504	Thiomonas intermedia K12	ftp://ftp.ncbi.nlm.nih.gov/genomes/all/GCA/000/092/605/GCA_000092605.1_ASM9260v1
SAMN00002587	Thermobispora bispora DSM 43833	ftp://ftp.ncbi.nlm.nih.gov/genomes/all/GCA/000/092/645/GCA_000092645.1_ASM9264v1
SAMN02603402	Waddlia chondrophila WSU 86-1044	ftp://ftp.ncbi.nlm.nih.gov/genomes/all/GCA/000/092/785/GCA_000092785.1_ASM9278v1
SAMN02598516	Segniliparus rotundus DSM 44985	ftp://ftp.ncbi.nlm.nih.gov/genomes/all/GCA/000/092/825/GCA_000092825.1_ASM9282v1
SAMN00001910	Brachyspira murdochii DSM 12563	ftp://ftp.ncbi.nlm.nih.gov/genomes/all/GCA/000/092/845/GCA_000092845.1_ASM9284v1
SAMN02598424	Cellulomonas flavigena DSM 20109	ftp://ftp.ncbi.nlm.nih.gov/genomes/all/GCA/000/092/865/GCA_000092865.1_ASM9286v1
SAMN02598517	Paraburkholderia sp. CCGE1002	ftp://ftp.ncbi.nlm.nih.gov/genomes/all/GCA/000/092/885/GCA_000092885.1_ASM9288v1
SAMN00017498	Kyrpidia tusciae DSM 2912	ftp://ftp.ncbi.nlm.nih.gov/genomes/all/GCA/000/092/905/GCA_000092905.1_ASM9290v1
SAMN02598514	Starkeya novella DSM 506	ftp://ftp.ncbi.nlm.nih.gov/genomes/all/GCA/000/092/925/GCA_000092925.1_ASM9292v1
SAMN02598533	Thermincola potens JR	ftp://ftp.ncbi.nlm.nih.gov/genomes/all/GCA/000/092/945/GCA_000092945.1_ASM9294v1
SAMN02598500	Thermoanaerobacter mathranii subsp. mathranii str. A3	ftp://ftp.ncbi.nlm.nih.gov/genomes/all/GCA/000/092/965/GCA_000092965.1_ASM9296v1
SAMN02598425	Nocardiopsis dassonvillei subsp. dassonvillei DSM 43111	ftp://ftp.ncbi.nlm.nih.gov/genomes/all/GCA/000/092/985/GCA_000092985.1_ASM9298v1
SAMN02598526	Methylotenera versatilis 301	ftp://ftp.ncbi.nlm.nih.gov/genomes/all/GCA/000/093/025/GCA_000093025.1_ASM9302v1
SAMN02603451	Candidatus Riesia pediculicola USDA	ftp://ftp.ncbi.nlm.nih.gov/genomes/all/GCA/000/093/065/GCA_000093065.1_ASM9306v1
SAMN00000036	[Bacillus] selenitireducens MLS10	ftp://ftp.ncbi.nlm.nih.gov/genomes/all/GCA/000/093/085/GCA_000093085.1_ASM9308v1
SAMN02603356	Comamonas thiooxydans	ftp://ftp.ncbi.nlm.nih.gov/genomes/all/GCA/000/093/145/GCA_000093145.2_ASM9314v2
SAMN02604139	Blattabacterium sp. (Periplaneta americana) str. BPLAN	ftp://ftp.ncbi.nlm.nih.gov/genomes/all/GCA/000/093/165/GCA_000093165.1_ASM9316v1
SAMN02598531	Nitrosococcus watsonii C-113	ftp://ftp.ncbi.nlm.nih.gov/genomes/all/GCA/000/143/085/GCA_000143085.1_ASM14308v1
SAMN02598499	Hyphomicrobium denitrificans ATCC 51888	ftp://ftp.ncbi.nlm.nih.gov/genomes/all/GCA/000/143/145/GCA_000143145.1_ASM14314v1
SAMN02598529	Dehalogenimonas lykanthroporepellens BL-DC-9	ftp://ftp.ncbi.nlm.nih.gov/genomes/all/GCA/000/143/165/GCA_000143165.1_ASM14316v1
SAMN02603159	Clostridium ljungdahlii DSM 13528	ftp://ftp.ncbi.nlm.nih.gov/genomes/all/GCA/000/143/685/GCA_000143685.1_ASM14368v1
SAMN00016989	Olsenella uli DSM 7084	ftp://ftp.ncbi.nlm.nih.gov/genomes/all/GCA/000/143/845/GCA_000143845.1_ASM14384v1
SAMN02603457	Mycoplasma mycoides subsp. mycoides SC str. Gladysdale	ftp://ftp.ncbi.nlm.nih.gov/genomes/all/GCA/000/143/865/GCA_000143865.1_ASM14386v1
SAMN02603183	Gordonia sp. KTR9	ftp://ftp.ncbi.nlm.nih.gov/genomes/all/GCA/000/143/885/GCA_000143885.2_ASM14388v2
SAMN02598521	Desulfarculus baarsii DSM 2075	ftp://ftp.ncbi.nlm.nih.gov/genomes/all/GCA/000/143/965/GCA_000143965.1_ASM14396v1
SAMN00017394	Sediminispirochaeta smaragdinae DSM 11293	ftp://ftp.ncbi.nlm.nih.gov/genomes/all/GCA/000/143/985/GCA_000143985.1_ASM14398v1
SAMN00001916	Prevotella melaninogenica ATCC 25845	ftp://ftp.ncbi.nlm.nih.gov/genomes/all/GCA/000/144/405/GCA_000144405.1_ASM14440v1
SAMN00007485	Brevundimonas subvibrioides ATCC 15264	ftp://ftp.ncbi.nlm.nih.gov/genomes/all/GCA/000/144/605/GCA_000144605.1_ASM14460v1
SAMN00017134	[Clostridium] saccharolyticum WM1	ftp://ftp.ncbi.nlm.nih.gov/genomes/all/GCA/000/144/625/GCA_000144625.1_ASM14462v1
SAMN00713558	Thermosediminibacter oceani DSM 16646	ftp://ftp.ncbi.nlm.nih.gov/genomes/all/GCA/000/144/645/GCA_000144645.1_ASM14464v1
SAMN02604117	Corynebacterium pseudotuberculosis C231	ftp://ftp.ncbi.nlm.nih.gov/genomes/all/GCA/000/144/675/GCA_000144675.2_ASM14467v2
SAMN00016993	Acetohalobium arabaticum DSM 5501	ftp://ftp.ncbi.nlm.nih.gov/genomes/all/GCA/000/144/695/GCA_000144695.1_ASM14469v1
SAMN02602973	Butyrivibrio proteoclasticus B316	ftp://ftp.ncbi.nlm.nih.gov/genomes/all/GCA/000/145/035/GCA_000145035.1_ASM14503v1
SAMN00713559	Caldicellulosiruptor obsidiansis OB47	ftp://ftp.ncbi.nlm.nih.gov/genomes/all/GCA/000/145/215/GCA_000145215.1_ASM14521v1
SAMN00006196	Micromonospora aurantiaca ATCC 27029	ftp://ftp.ncbi.nlm.nih.gov/genomes/all/GCA/000/145/235/GCA_000145235.1_ASM14523v1
SAMN00002572	Gallionella capsiferriformans ES-2	ftp://ftp.ncbi.nlm.nih.gov/genomes/all/GCA/000/145/255/GCA_000145255.1_ASM14525v1
SAMN00002614	Clostridium cellulovorans 743B	ftp://ftp.ncbi.nlm.nih.gov/genomes/all/GCA/000/145/275/GCA_000145275.1_ASM14527v1
SAMN00002542	Thermoanaerobacterium thermosaccharolyticum DSM 571	ftp://ftp.ncbi.nlm.nih.gov/genomes/all/GCA/000/145/615/GCA_000145615.1_ASM14561v1
SAMD00060933	uncultured Termite group 1 bacterium phylotype Rs-D17	ftp://ftp.ncbi.nlm.nih.gov/genomes/all/GCA/000/146/025/GCA_000146025.1_ASM14602v1
SAMEA2272155	Candidatus Cloacimonas acidaminovorans str. Evry	ftp://ftp.ncbi.nlm.nih.gov/genomes/all/GCA/000/146/065/GCA_000146065.1_ASM14606v1
SAMN02604014	Shewanella oneidensis MR-1	ftp://ftp.ncbi.nlm.nih.gov/genomes/all/GCA/000/146/165/GCA_000146165.2_ASM14616v2
SAMN02603083	[Eubacterium] eligens ATCC 27750	ftp://ftp.ncbi.nlm.nih.gov/genomes/all/GCA/000/146/185/GCA_000146185.1_ASM14618v1
SAMN02603971	Fibrobacter succinogenes subsp. succinogenes S85	ftp://ftp.ncbi.nlm.nih.gov/genomes/all/GCA/000/146/505/GCA_000146505.1_ASM14650v1
SAMN02603422	Dickeya dadantii 3937	ftp://ftp.ncbi.nlm.nih.gov/genomes/all/GCA/000/147/055/GCA_000147055.1_ASM14705v1
SAMN00000663	Gloeothece verrucosa PCC 7822	ftp://ftp.ncbi.nlm.nih.gov/genomes/all/GCA/000/147/335/GCA_000147335.1_ASM14733v1
SAMN00713560	Sulfurimonas autotrophica DSM 16294	ftp://ftp.ncbi.nlm.nih.gov/genomes/all/GCA/000/147/355/GCA_000147355.1_ASM14735v1
SAMN00016423	Thermoanaerobacter wiegelii Rt8.B1	ftp://ftp.ncbi.nlm.nih.gov/genomes/all/GCA/000/147/695/GCA_000147695.3_ASM14769v3
SAMN00025417	Mesotoga prima MesG1.Ag.4.2	ftp://ftp.ncbi.nlm.nih.gov/genomes/all/GCA/000/147/715/GCA_000147715.3_ASM14771v3
SAMN00016986	Streptomyces violaceusniger Tu 4113	ftp://ftp.ncbi.nlm.nih.gov/genomes/all/GCA/000/147/815/GCA_000147815.3_ASM14781v3
SAMN00016829	Sphingobium chlorophenolicum L-1	ftp://ftp.ncbi.nlm.nih.gov/genomes/all/GCA/000/147/835/GCA_000147835.3_ASM14783v3
SAMN00017482	Thermoanaerobacter sp. X513	ftp://ftp.ncbi.nlm.nih.gov/genomes/all/GCA/000/148/425/GCA_000148425.1_ASM14842v1
SAMN00115627	Ferrimonas balearica DSM 9799	ftp://ftp.ncbi.nlm.nih.gov/genomes/all/GCA/000/148/645/GCA_000148645.1_ASM14864v1
SAMN00008621	Burkholderia sp. CCGE1003	ftp://ftp.ncbi.nlm.nih.gov/genomes/all/GCA/000/148/685/GCA_000148685.1_ASM14868v1
SAMN02603161	Eubacterium callanderi	ftp://ftp.ncbi.nlm.nih.gov/genomes/all/GCA/000/152/245/GCA_000152245.2_ASM15224v2
SAMN02603918	Parvularcula bermudensis HTCC2503	ftp://ftp.ncbi.nlm.nih.gov/genomes/all/GCA/000/152/825/GCA_000152825.2_ASM15282v2
SAMN02436136	Dokdonia sp. MED134	ftp://ftp.ncbi.nlm.nih.gov/genomes/all/GCA/000/152/925/GCA_000152925.3_ASM15292v3
SAMN02603920	Polaribacter sp. MED152	ftp://ftp.ncbi.nlm.nih.gov/genomes/all/GCA/000/152/945/GCA_000152945.2_ASM15294v2
SAMN02603923	Maribacter sp. HTCC2170	ftp://ftp.ncbi.nlm.nih.gov/genomes/all/GCA/000/153/165/GCA_000153165.2_ASM15316v2
SAMN00622974	Psychromonas sp. CNPT3	ftp://ftp.ncbi.nlm.nih.gov/genomes/all/GCA/000/153/405/GCA_000153405.2_ASM15340v2
SAMN02603919	Psychroflexus torquis ATCC 700755	ftp://ftp.ncbi.nlm.nih.gov/genomes/all/GCA/000/153/485/GCA_000153485.2_ASM15348v2
SAMN02603623	Phaeobacter inhibens DSM 17395	ftp://ftp.ncbi.nlm.nih.gov/genomes/all/GCA/000/154/765/GCA_000154765.2_ASM15476v2
SAMN02603624	Roseobacter litoralis Och 149	ftp://ftp.ncbi.nlm.nih.gov/genomes/all/GCA/000/154/785/GCA_000154785.2_ASM15478v2
SAMN02603621	Octadecabacter antarcticus 307	ftp://ftp.ncbi.nlm.nih.gov/genomes/all/GCA/000/155/675/GCA_000155675.2_ASM15567v2
SAMN02603620	Octadecabacter arcticus 238	ftp://ftp.ncbi.nlm.nih.gov/genomes/all/GCA/000/155/735/GCA_000155735.2_ASM15573v2
SAMN02471317	Pseudomonas coronafaciens pv. oryzae str. 1_6	ftp://ftp.ncbi.nlm.nih.gov/genomes/all/GCA/000/156/995/GCA_000156995.2_ASM15699v2
SAMN02596921	Enterococcus casseliflavus EC20	ftp://ftp.ncbi.nlm.nih.gov/genomes/all/GCA/000/157/355/GCA_000157355.2_ASM15735v2
SAMN02603596	Mycobacterium kansasii ATCC 12478	ftp://ftp.ncbi.nlm.nih.gov/genomes/all/GCA/000/157/895/GCA_000157895.2_ASM15789v2
SAMN02436260	Synechococcus sp. WH 8109	ftp://ftp.ncbi.nlm.nih.gov/genomes/all/GCA/000/161/795/GCA_000161795.2_ASM16179v2
SAMN02463807	Prevotella sp. oral taxon 299 str. F0039	ftp://ftp.ncbi.nlm.nih.gov/genomes/all/GCA/000/163/055/GCA_000163055.2_ASM16305v2
SAMN02463683	Filifactor alocis ATCC 35896	ftp://ftp.ncbi.nlm.nih.gov/genomes/all/GCA/000/163/895/GCA_000163895.2_ASM16389v2
SAMN02471367	Pseudomonas savastanoi pv. savastanoi NCPPB 3335	ftp://ftp.ncbi.nlm.nih.gov/genomes/all/GCA/000/164/015/GCA_000164015.3_ASM16401v3
SAMN00113608	Streptococcus parasanguinis ATCC 15912	ftp://ftp.ncbi.nlm.nih.gov/genomes/all/GCA/000/164/675/GCA_000164675.2_ASM16467v2
SAMN00120582	Rothia dentocariosa ATCC 17931	ftp://ftp.ncbi.nlm.nih.gov/genomes/all/GCA/000/164/695/GCA_000164695.2_ASM16469v2
SAMN00116754	[Enterobacter] lignolyticus SCF1	ftp://ftp.ncbi.nlm.nih.gov/genomes/all/GCA/000/164/865/GCA_000164865.1_ASM16486v1
SAMN02603012	Ketogulonicigenium vulgare Y25	ftp://ftp.ncbi.nlm.nih.gov/genomes/all/GCA/000/164/885/GCA_000164885.1_ASM16488v1
SAMN02603854	Paenibacillus polymyxa SC2	ftp://ftp.ncbi.nlm.nih.gov/genomes/all/GCA/000/164/985/GCA_000164985.2_ASM16498v2
SAMN00103629	Halanaerobium praevalens DSM 2228	ftp://ftp.ncbi.nlm.nih.gov/genomes/all/GCA/000/165/465/GCA_000165465.1_ASM16546v1
SAMN02603592	Stigmatella aurantiaca DW4/3-1	ftp://ftp.ncbi.nlm.nih.gov/genomes/all/GCA/000/165/485/GCA_000165485.1_ASM16548v1
SAMN00116458	Ilyobacter polytropus DSM 2926	ftp://ftp.ncbi.nlm.nih.gov/genomes/all/GCA/000/165/505/GCA_000165505.1_ASM16550v1
SAMN00103628	Rubinisphaera brasiliensis DSM 5305	ftp://ftp.ncbi.nlm.nih.gov/genomes/all/GCA/000/165/715/GCA_000165715.3_ASM16571v3
SAMN02603467	Erwinia sp. Ejp617	ftp://ftp.ncbi.nlm.nih.gov/genomes/all/GCA/000/165/815/GCA_000165815.1_ASM16581v1
SAMN00007427	Rhodomicrobium vannielii ATCC 17100	ftp://ftp.ncbi.nlm.nih.gov/genomes/all/GCA/000/166/055/GCA_000166055.1_ASM16605v1
SAMN00002562	Geobacillus sp. Y4.1MC1	ftp://ftp.ncbi.nlm.nih.gov/genomes/all/GCA/000/166/075/GCA_000166075.1_ASM16607v1
SAMN02232023	Frankia inefficax	ftp://ftp.ncbi.nlm.nih.gov/genomes/all/GCA/000/166/135/GCA_000166135.1_ASM16613v1
SAMN00713638	Marinobacter adhaerens HP15	ftp://ftp.ncbi.nlm.nih.gov/genomes/all/GCA/000/166/295/GCA_000166295.1_ASM16629v1
SAMN00713561	Caldicellulosiruptor owensensis OL	ftp://ftp.ncbi.nlm.nih.gov/genomes/all/GCA/000/166/335/GCA_000166335.1_ASM16633v1
SAMN00713562	Caldicellulosiruptor hydrothermalis 108	ftp://ftp.ncbi.nlm.nih.gov/genomes/all/GCA/000/166/355/GCA_000166355.1_ASM16635v1
SAMN00191237	Leadbetterella byssophila DSM 17132	ftp://ftp.ncbi.nlm.nih.gov/genomes/all/GCA/000/166/395/GCA_000166395.1_ASM16639v1
SAMN02232026	Halanaerobium hydrogeniformans	ftp://ftp.ncbi.nlm.nih.gov/genomes/all/GCA/000/166/415/GCA_000166415.1_ASM16641v1
SAMN00713564	Caldicellulosiruptor kristjanssonii I77R1B	ftp://ftp.ncbi.nlm.nih.gov/genomes/all/GCA/000/166/695/GCA_000166695.1_ASM16669v1
SAMN00713565	Caldicellulosiruptor kronotskyensis 2002	ftp://ftp.ncbi.nlm.nih.gov/genomes/all/GCA/000/166/775/GCA_000166775.1_ASM16677v1
SAMN02603229	Alteromonas macleodii ATCC 27126	ftp://ftp.ncbi.nlm.nih.gov/genomes/all/GCA/000/172/635/GCA_000172635.2_ASM17263v2
SAMN02469451	Rhizobium sp. Kim5	ftp://ftp.ncbi.nlm.nih.gov/genomes/all/GCA/000/172/695/GCA_000172695.2_ASM17269v2
SAMN02469455	Rhizobium sp. CIAT894	ftp://ftp.ncbi.nlm.nih.gov/genomes/all/GCA/000/172/795/GCA_000172795.2_ASM17279v2
SAMN00713574	Geobacillus sp. Y412MC52	ftp://ftp.ncbi.nlm.nih.gov/genomes/all/GCA/000/174/795/GCA_000174795.2_ASM17479v2
SAMN00002570	Nitrosomonas sp. AL212	ftp://ftp.ncbi.nlm.nih.gov/genomes/all/GCA/000/175/095/GCA_000175095.2_ASM17509v2
SAMN00002553	Geobacter sp. M18	ftp://ftp.ncbi.nlm.nih.gov/genomes/all/GCA/000/175/115/GCA_000175115.2_ASM17511v2
SAMN00002561	Asticcacaulis excentricus CB 48	ftp://ftp.ncbi.nlm.nih.gov/genomes/all/GCA/000/175/215/GCA_000175215.2_ASM17521v2
SAMN02232066	Zymomonas mobilis subsp. mobilis ATCC 10988	ftp://ftp.ncbi.nlm.nih.gov/genomes/all/GCA/000/175/255/GCA_000175255.2_ASM17525v2
SAMN00713580	Thermoanaerobacter brockii subsp. finnii Ako-1	ftp://ftp.ncbi.nlm.nih.gov/genomes/all/GCA/000/175/295/GCA_000175295.2_ASM17529v2
SAMN02469802	Acidithiobacillus caldus ATCC 51756	ftp://ftp.ncbi.nlm.nih.gov/genomes/all/GCA/000/175/575/GCA_000175575.2_ASM17557v2
SAMN00002769	Pantoea sp. At-9b	ftp://ftp.ncbi.nlm.nih.gov/genomes/all/GCA/000/175/935/GCA_000175935.2_ASM17593v2
SAMN02232036	Mesorhizobium opportunistum WSM2075	ftp://ftp.ncbi.nlm.nih.gov/genomes/all/GCA/000/176/035/GCA_000176035.2_ASM17603v2
SAMN00191232	Streptomyces pratensis ATCC 33331	ftp://ftp.ncbi.nlm.nih.gov/genomes/all/GCA/000/176/115/GCA_000176115.2_ASM17611v2
SAMN00006197	Acidovorax avenae subsp. avenae ATCC 19860	ftp://ftp.ncbi.nlm.nih.gov/genomes/all/GCA/000/176/855/GCA_000176855.2_ASM17685v2
SAMN00713573	Pseudodesulfovibrio aespoeensis Aspo-2	ftp://ftp.ncbi.nlm.nih.gov/genomes/all/GCA/000/176/915/GCA_000176915.2_ASM17691v2
SAMN00713584	Burkholderia sp. CCGE1001	ftp://ftp.ncbi.nlm.nih.gov/genomes/all/GCA/000/176/935/GCA_000176935.3_ASM17693v3
SAMN02232054	Streptomyces sp. SirexAA-E	ftp://ftp.ncbi.nlm.nih.gov/genomes/all/GCA/000/177/195/GCA_000177195.2_ASM17719v2
SAMN00007429	Bacillus cellulosilyticus DSM 2522	ftp://ftp.ncbi.nlm.nih.gov/genomes/all/GCA/000/177/235/GCA_000177235.2_ASM17723v2
SAMN02603065	Corynebacterium resistens DSM 45100	ftp://ftp.ncbi.nlm.nih.gov/genomes/all/GCA/000/177/535/GCA_000177535.2_ASM17753v2
SAMN00713636	Candidatus Frankia datiscae	ftp://ftp.ncbi.nlm.nih.gov/genomes/all/GCA/000/177/615/GCA_000177615.2_ASM17761v2
SAMN02232016	Desulfurispirillum indicum S5	ftp://ftp.ncbi.nlm.nih.gov/genomes/all/GCA/000/177/635/GCA_000177635.2_ASM17763v2
SAMN00008473	Micromonospora sp. L5	ftp://ftp.ncbi.nlm.nih.gov/genomes/all/GCA/000/177/655/GCA_000177655.2_ASM17765v2
SAMN00008641	Ethanoligenens harbinense YUAN-3	ftp://ftp.ncbi.nlm.nih.gov/genomes/all/GCA/000/178/115/GCA_000178115.2_ASM17811v2
SAMN00013959	Cellulosilyticum lentocellum DSM 5427	ftp://ftp.ncbi.nlm.nih.gov/genomes/all/GCA/000/178/835/GCA_000178835.2_ASM17883v2
SAMN00016780	Shewanella baltica OS678	ftp://ftp.ncbi.nlm.nih.gov/genomes/all/GCA/000/178/875/GCA_000178875.2_ASM17887v2
SAMN02232025	Granulicella mallensis MP5ACTX8	ftp://ftp.ncbi.nlm.nih.gov/genomes/all/GCA/000/178/955/GCA_000178955.2_ASM17895v2
SAMN00013395	Granulicella tundricola MP5ACTX9	ftp://ftp.ncbi.nlm.nih.gov/genomes/all/GCA/000/178/975/GCA_000178975.2_ASM17897v2
SAMN02603730	Mycoplasma suis str. Illinois	ftp://ftp.ncbi.nlm.nih.gov/genomes/all/GCA/000/179/035/GCA_000179035.2_ASM17903v2
SAMN00010394	Synechococcus sp. CB0101	ftp://ftp.ncbi.nlm.nih.gov/genomes/all/GCA/000/179/235/GCA_000179235.2_ASM17923v2
SAMN02603088	Corynebacterium variabile DSM 44702	ftp://ftp.ncbi.nlm.nih.gov/genomes/all/GCA/000/179/395/GCA_000179395.2_ASM17939v2
SAMN00016988	Ruminococcus albus 7 = DSM 20455	ftp://ftp.ncbi.nlm.nih.gov/genomes/all/GCA/000/179/635/GCA_000179635.2_ASM17963v2
SAMN00100755	Terriglobus saanensis SP1PR4	ftp://ftp.ncbi.nlm.nih.gov/genomes/all/GCA/000/179/915/GCA_000179915.2_ASM17991v2
SAMD00013603	Plautia stali symbiont	ftp://ftp.ncbi.nlm.nih.gov/genomes/all/GCA/000/180/175/GCA_000180175.2_ASM18017v2
SAMD00060987	Komagataeibacter medellinensis NBRC 3288	ftp://ftp.ncbi.nlm.nih.gov/genomes/all/GCA/000/182/745/GCA_000182745.1_ASM18274v1
SAMN02603013	Methylovorus sp. MP688	ftp://ftp.ncbi.nlm.nih.gov/genomes/all/GCA/000/183/115/GCA_000183115.1_ASM18311v1
SAMN00016731	Paludibacter propionicigenes WB4	ftp://ftp.ncbi.nlm.nih.gov/genomes/all/GCA/000/183/135/GCA_000183135.1_ASM18313v1
SAMN02603458	Mycoplasma leachii PG50	ftp://ftp.ncbi.nlm.nih.gov/genomes/all/GCA/000/183/365/GCA_000183365.1_ASM18336v1
SAMN02604028	Mycoplasma bovis PG45	ftp://ftp.ncbi.nlm.nih.gov/genomes/all/GCA/000/183/385/GCA_000183385.1_ASM18338v1
SAMN00102793	Calditerrivibrio nitroreducens DSM 19672	ftp://ftp.ncbi.nlm.nih.gov/genomes/all/GCA/000/183/405/GCA_000183405.1_ASM18340v1
SAMN00138949	Marivirga tractuosa DSM 4126	ftp://ftp.ncbi.nlm.nih.gov/genomes/all/GCA/000/183/425/GCA_000183425.1_ASM18342v1
SAMN00713566	Sulfuricurvum kujiense DSM 16994	ftp://ftp.ncbi.nlm.nih.gov/genomes/all/GCA/000/183/725/GCA_000183725.1_ASM18372v1
SAMN00138957	Oceanithermus profundus DSM 14977	ftp://ftp.ncbi.nlm.nih.gov/genomes/all/GCA/000/183/745/GCA_000183745.1_ASM18374v1
SAMN02603856	Pseudoalteromonas sp. SM9913	ftp://ftp.ncbi.nlm.nih.gov/genomes/all/GCA/000/184/065/GCA_000184065.1_ASM18406v1
SAMN00191235	Spirochaeta thermophila DSM 6578	ftp://ftp.ncbi.nlm.nih.gov/genomes/all/GCA/000/184/345/GCA_000184345.2_ASM18434v2
SAMN00713568	Mycolicibacterium gilvum Spyr1	ftp://ftp.ncbi.nlm.nih.gov/genomes/all/GCA/000/184/435/GCA_000184435.1_ASM18443v1
SAMN00713569	Intrasporangium calvum DSM 43043	ftp://ftp.ncbi.nlm.nih.gov/genomes/all/GCA/000/184/685/GCA_000184685.1_ASM18468v1
SAMN00713570	Thermaerobacter marianensis DSM 12885	ftp://ftp.ncbi.nlm.nih.gov/genomes/all/GCA/000/184/705/GCA_000184705.1_ASM18470v1
SAMN00713575	Thermovibrio ammonificans HB-1	ftp://ftp.ncbi.nlm.nih.gov/genomes/all/GCA/000/185/805/GCA_000185805.1_ASM18580v1
SAMN02603958	Staphylococcus pseudintermedius HKU10-03	ftp://ftp.ncbi.nlm.nih.gov/genomes/all/GCA/000/185/885/GCA_000185885.1_ASM18588v1
SAMN00713577	Pseudoxanthomonas suwonensis 11-1	ftp://ftp.ncbi.nlm.nih.gov/genomes/all/GCA/000/185/965/GCA_000185965.1_ASM18596v1
SAMN02604339	Mycoplasma fermentans M64	ftp://ftp.ncbi.nlm.nih.gov/genomes/all/GCA/000/186/005/GCA_000186005.1_ASM18600v1
SAMN00138952	Bacteroides helcogenes P 36-108	ftp://ftp.ncbi.nlm.nih.gov/genomes/all/GCA/000/186/225/GCA_000186225.1_ASM18622v1
SAMN00713578	Nitratifractor salsuginis DSM 16511	ftp://ftp.ncbi.nlm.nih.gov/genomes/all/GCA/000/186/245/GCA_000186245.1_ASM18624v1
SAMN00190054	Cellulophaga algicola DSM 14237	ftp://ftp.ncbi.nlm.nih.gov/genomes/all/GCA/000/186/265/GCA_000186265.1_ASM18626v1
SAMN00138929	Isosphaera pallida ATCC 43644	ftp://ftp.ncbi.nlm.nih.gov/genomes/all/GCA/000/186/345/GCA_000186345.1_ASM18634v1
SAMN00713579	Deinococcus maricopensis DSM 21211	ftp://ftp.ncbi.nlm.nih.gov/genomes/all/GCA/000/186/385/GCA_000186385.1_ASM18638v1
SAMN00713581	Desulfobulbus propionicus DSM 2032	ftp://ftp.ncbi.nlm.nih.gov/genomes/all/GCA/000/186/885/GCA_000186885.1_ASM18688v1
SAMN02603261	Thermus scotoductus SA-01	ftp://ftp.ncbi.nlm.nih.gov/genomes/all/GCA/000/187/005/GCA_000187005.1_ASM18700v1
SAMN00713582	Rahnella sp. Y9602	ftp://ftp.ncbi.nlm.nih.gov/genomes/all/GCA/000/187/705/GCA_000187705.1_ASM18770v1
SAMN02232015	Desulfovibrio desulfuricans ND132	ftp://ftp.ncbi.nlm.nih.gov/genomes/all/GCA/000/189/295/GCA_000189295.2_ASM18929v2
SAMN00713585	Weeksella virosa DSM 16922	ftp://ftp.ncbi.nlm.nih.gov/genomes/all/GCA/000/189/415/GCA_000189415.1_ASM18941v1
SAMN00710681	Pseudarthrobacter phenanthrenivorans Sphe3	ftp://ftp.ncbi.nlm.nih.gov/genomes/all/GCA/000/189/535/GCA_000189535.1_ASM18953v1
SAMN00204087	Thermoanaerobacterium xylanolyticum LX-11	ftp://ftp.ncbi.nlm.nih.gov/genomes/all/GCA/000/189/775/GCA_000189775.3_ASM18977v3
SAMN00713587	Sphaerochaeta globosa str. Buddy	ftp://ftp.ncbi.nlm.nih.gov/genomes/all/GCA/000/190/435/GCA_000190435.1_ASM19043v1
SAMN00713588	Odoribacter splanchnicus DSM 20712	ftp://ftp.ncbi.nlm.nih.gov/genomes/all/GCA/000/190/535/GCA_000190535.1_ASM19053v1
SAMN00016729	Deinococcus proteolyticus MRP	ftp://ftp.ncbi.nlm.nih.gov/genomes/all/GCA/000/190/555/GCA_000190555.1_ASM19055v1
SAMN00713589	Bacteroides salanitronis DSM 18170	ftp://ftp.ncbi.nlm.nih.gov/genomes/all/GCA/000/190/575/GCA_000190575.1_ASM19057v1
SAMN00713590	Cellulophaga lytica DSM 7489	ftp://ftp.ncbi.nlm.nih.gov/genomes/all/GCA/000/190/595/GCA_000190595.1_ASM19059v1
SAMN00216969	Syntrophobotulus glycolicus DSM 8271	ftp://ftp.ncbi.nlm.nih.gov/genomes/all/GCA/000/190/635/GCA_000190635.1_ASM19063v1
SAMN00103626	Pseudopedobacter saltans DSM 12145	ftp://ftp.ncbi.nlm.nih.gov/genomes/all/GCA/000/190/735/GCA_000190735.2_ASM19073v2
SAMN00713591	Desulfurobacterium thermolithotrophum DSM 11699	ftp://ftp.ncbi.nlm.nih.gov/genomes/all/GCA/000/191/045/GCA_000191045.1_ASM19104v1
SAMN02603487	Lactobacillus amylovorus	ftp://ftp.ncbi.nlm.nih.gov/genomes/all/GCA/000/191/545/GCA_000191545.1_ASM19154v1
SAMN02603055	Agrobacterium sp. H13-3	ftp://ftp.ncbi.nlm.nih.gov/genomes/all/GCA/000/192/635/GCA_000192635.1_ASM19263v1
SAMN02603150	Polymorphum gilvum SL003B-26A1	ftp://ftp.ncbi.nlm.nih.gov/genomes/all/GCA/000/192/745/GCA_000192745.1_ASM19274v1
SAMN00713594	Sphingobacterium sp. 21	ftp://ftp.ncbi.nlm.nih.gov/genomes/all/GCA/000/192/845/GCA_000192845.1_ASM19284v1
SAMN00713593	Marinomonas mediterranea MMB-1	ftp://ftp.ncbi.nlm.nih.gov/genomes/all/GCA/000/192/865/GCA_000192865.1_ASM19286v1
SAMN00031760	Prevotella denticola F0289	ftp://ftp.ncbi.nlm.nih.gov/genomes/all/GCA/000/193/395/GCA_000193395.1_ASM19339v1
SAMN00713563	Caldicellulosiruptor lactoaceticus 6A	ftp://ftp.ncbi.nlm.nih.gov/genomes/all/GCA/000/193/435/GCA_000193435.3_ASM19343v3
SAMN00713597	Hippea maritima DSM 10411	ftp://ftp.ncbi.nlm.nih.gov/genomes/all/GCA/000/194/135/GCA_000194135.1_ASM19413v1
SAMN00713599	Fluviicola taffensis DSM 16823	ftp://ftp.ncbi.nlm.nih.gov/genomes/all/GCA/000/194/605/GCA_000194605.1_ASM19460v1
SAMN02603052	Pseudomonas brassicacearum subsp. brassicacearum NFM421	ftp://ftp.ncbi.nlm.nih.gov/genomes/all/GCA/000/194/805/GCA_000194805.1_ASM19480v1
SAMN02603337	Candidatus Pelagibacter sp. IMCC9063	ftp://ftp.ncbi.nlm.nih.gov/genomes/all/GCA/000/195/085/GCA_000195085.1_ASM19508v1
SAMN00713601	Treponema succinifaciens DSM 2489	ftp://ftp.ncbi.nlm.nih.gov/genomes/all/GCA/000/195/275/GCA_000195275.1_ASM19527v1
SAMN00713603	Desulfobacca acetoxidans DSM 11109	ftp://ftp.ncbi.nlm.nih.gov/genomes/all/GCA/000/195/295/GCA_000195295.1_ASM19529v1
SAMN00713604	Coriobacterium glomerans PW2	ftp://ftp.ncbi.nlm.nih.gov/genomes/all/GCA/000/195/315/GCA_000195315.1_ASM19531v1
SAMN00713602	Marinithermus hydrothermalis DSM 14884	ftp://ftp.ncbi.nlm.nih.gov/genomes/all/GCA/000/195/335/GCA_000195335.1_ASM19533v1
SAMN02603513	Francisella cf. novicida Fx1	ftp://ftp.ncbi.nlm.nih.gov/genomes/all/GCA/000/195/535/GCA_000195535.1_ASM19553v1
SAMN02603266	Carnobacterium sp. 17-4	ftp://ftp.ncbi.nlm.nih.gov/genomes/all/GCA/000/195/575/GCA_000195575.1_ASM19557v1
SAMN02603973	Desulfovibrio vulgaris str. Hildenborough	ftp://ftp.ncbi.nlm.nih.gov/genomes/all/GCA/000/195/755/GCA_000195755.1_ASM19575v1
SAMEA3138320	Listeria innocua Clip11262	ftp://ftp.ncbi.nlm.nih.gov/genomes/all/GCA/000/195/795/GCA_000195795.1_ASM19579v1
SAMEA3138327	Synechococcus sp. WH 8102	ftp://ftp.ncbi.nlm.nih.gov/genomes/all/GCA/000/195/975/GCA_000195975.1_ASM19597v1
SAMN02598450	Cupriavidus metallidurans CH34	ftp://ftp.ncbi.nlm.nih.gov/genomes/all/GCA/000/196/015/GCA_000196015.1_ASM19601v1
SAMEA3138332	Rhodopirellula baltica SH 1	ftp://ftp.ncbi.nlm.nih.gov/genomes/all/GCA/000/196/115/GCA_000196115.1_ASM19611v1
SAMEA3138333	Wolinella succinogenes DSM 1740	ftp://ftp.ncbi.nlm.nih.gov/genomes/all/GCA/000/196/135/GCA_000196135.1_ASM19613v1
SAMEA3138335	Bdellovibrio bacteriovorus HD100	ftp://ftp.ncbi.nlm.nih.gov/genomes/all/GCA/000/196/175/GCA_000196175.1_ASM19617v1
SAMN02603240	Borreliella bavariensis PBi	ftp://ftp.ncbi.nlm.nih.gov/genomes/all/GCA/000/196/215/GCA_000196215.1_ASM19621v1
SAMN02598278	Arthrobacter sp. FB24	ftp://ftp.ncbi.nlm.nih.gov/genomes/all/GCA/000/196/235/GCA_000196235.1_ASM19623v1
SAMEA3138336	Photobacterium profundum SS9	ftp://ftp.ncbi.nlm.nih.gov/genomes/all/GCA/000/196/255/GCA_000196255.1_ASM19625v1
SAMN02598303	Deinococcus geothermalis DSM 11300	ftp://ftp.ncbi.nlm.nih.gov/genomes/all/GCA/000/196/275/GCA_000196275.1_ASM19627v1
SAMEA3138337	Neisseria lactamica 020-06	ftp://ftp.ncbi.nlm.nih.gov/genomes/all/GCA/000/196/295/GCA_000196295.1_ASM19629v1
SAMN02603922	Croceibacter atlanticus HTCC2559	ftp://ftp.ncbi.nlm.nih.gov/genomes/all/GCA/000/196/315/GCA_000196315.1_ASM19631v1
SAMN02598322	Nitrosospira multiformis ATCC 25196	ftp://ftp.ncbi.nlm.nih.gov/genomes/all/GCA/000/196/355/GCA_000196355.1_ASM19635v1
SAMN02603664	Aeromonas salmonicida subsp. salmonicida A449	ftp://ftp.ncbi.nlm.nih.gov/genomes/all/GCA/000/196/395/GCA_000196395.1_ASM19639v1
SAMEA3138339	Bartonella tribocorum CIP 105476	ftp://ftp.ncbi.nlm.nih.gov/genomes/all/GCA/000/196/435/GCA_000196435.1_ASM19643v1
SAMEA3138340	Acetoanaerobium sticklandii	ftp://ftp.ncbi.nlm.nih.gov/genomes/all/GCA/000/196/455/GCA_000196455.1_ASM19645v1
SAMEA2272210	Photorhabdus asymbiotica	ftp://ftp.ncbi.nlm.nih.gov/genomes/all/GCA/000/196/475/GCA_000196475.1_ASM19647v1
SAMEA1705917	Aliivibrio salmonicida LFI1238	ftp://ftp.ncbi.nlm.nih.gov/genomes/all/GCA/000/196/495/GCA_000196495.1_ASM19649v1
SAMN02598476	'Nostoc azollae' 0708	ftp://ftp.ncbi.nlm.nih.gov/genomes/all/GCA/000/196/515/GCA_000196515.1_ASM19651v1
SAMN00001505	Mobiluncus curtisii ATCC 43063	ftp://ftp.ncbi.nlm.nih.gov/genomes/all/GCA/000/196/535/GCA_000196535.1_ASM19653v1
SAMEA2272131	Erwinia billingiae Eb661	ftp://ftp.ncbi.nlm.nih.gov/genomes/all/GCA/000/196/615/GCA_000196615.1_ASM19661v1
SAMN00713596	Pseudonocardia dioxanivorans CB1190	ftp://ftp.ncbi.nlm.nih.gov/genomes/all/GCA/000/196/675/GCA_000196675.1_ASM19667v1
SAMEA2272695	Rhodococcus hoagii 103S	ftp://ftp.ncbi.nlm.nih.gov/genomes/all/GCA/000/196/695/GCA_000196695.1_ASM19669v1
SAMEA2272088	Bacillus amyloliquefaciens DSM 7 = ATCC 23350	ftp://ftp.ncbi.nlm.nih.gov/genomes/all/GCA/000/196/735/GCA_000196735.1_ASM19673v1
SAMN02603211	Acinetobacter oleivorans DR1	ftp://ftp.ncbi.nlm.nih.gov/genomes/all/GCA/000/196/795/GCA_000196795.1_ASM19679v1
SAMEA2272290	Nitrospira defluvii	ftp://ftp.ncbi.nlm.nih.gov/genomes/all/GCA/000/196/815/GCA_000196815.1_ASM19681v1
SAMEA2272784	Halomonas elongata DSM 2581	ftp://ftp.ncbi.nlm.nih.gov/genomes/all/GCA/000/196/875/GCA_000196875.2_ASM19687v2
SAMEA2272213	Glutamicibacter arilaitensis Re117	ftp://ftp.ncbi.nlm.nih.gov/genomes/all/GCA/000/197/735/GCA_000197735.1_ASM19773v1
SAMEA2272402	gamma proteobacterium HdN1	ftp://ftp.ncbi.nlm.nih.gov/genomes/all/GCA/000/198/515/GCA_000198515.1_ASM19851v1
SAMEA2272497	Paraburkholderia rhizoxinica HKI 454	ftp://ftp.ncbi.nlm.nih.gov/genomes/all/GCA/000/198/775/GCA_000198775.1_ASM19877v1
SAMD00061114	Anaerolinea thermophila UNI-1	ftp://ftp.ncbi.nlm.nih.gov/genomes/all/GCA/000/199/675/GCA_000199675.1_ASM19967v1
SAMEA2272759	Helicobacter felis ATCC 49179	ftp://ftp.ncbi.nlm.nih.gov/genomes/all/GCA/000/200/595/GCA_000200595.1_ASM20059v1
SAMEA2272171	Mycoplasma haemofelis str. Langford 1	ftp://ftp.ncbi.nlm.nih.gov/genomes/all/GCA/000/200/735/GCA_000200735.1_ASM20073v1
SAMD00060982	Microbacterium testaceum StLB037	ftp://ftp.ncbi.nlm.nih.gov/genomes/all/GCA/000/202/635/GCA_000202635.1_ASM20263v1
SAMD00060977	Acidiphilium multivorum AIU301	ftp://ftp.ncbi.nlm.nih.gov/genomes/all/GCA/000/202/835/GCA_000202835.1_ASM20283v1
SAMEA1705940	Streptomyces coelicolor A3(2)	ftp://ftp.ncbi.nlm.nih.gov/genomes/all/GCA/000/203/835/GCA_000203835.1_ASM20383v1
SAMN02598255	Cupriavidus pinatubonensis JMP134	ftp://ftp.ncbi.nlm.nih.gov/genomes/all/GCA/000/203/875/GCA_000203875.1_ASM20387v1
SAMN02598290	Paracoccus denitrificans PD1222	ftp://ftp.ncbi.nlm.nih.gov/genomes/all/GCA/000/203/895/GCA_000203895.1_ASM20389v1
SAMN02598309	Burkholderia ambifaria AMMD	ftp://ftp.ncbi.nlm.nih.gov/genomes/all/GCA/000/203/915/GCA_000203915.1_ASM20391v1
SAMN02598318	Shewanella sp. ANA-3	ftp://ftp.ncbi.nlm.nih.gov/genomes/all/GCA/000/203/935/GCA_000203935.1_ASM20393v1
SAMN02603940	Aeromonas veronii B565	ftp://ftp.ncbi.nlm.nih.gov/genomes/all/GCA/000/204/115/GCA_000204115.1_ASM20411v1
SAMN02603383	Chlamydia pecorum E58	ftp://ftp.ncbi.nlm.nih.gov/genomes/all/GCA/000/204/135/GCA_000204135.1_ASM20413v1
SAMN02603167	Verrucosispora maris AB-18-032	ftp://ftp.ncbi.nlm.nih.gov/genomes/all/GCA/000/204/155/GCA_000204155.1_ASM20415v1
SAMN02603382	Chlamydia psittaci 6BC	ftp://ftp.ncbi.nlm.nih.gov/genomes/all/GCA/000/204/255/GCA_000204255.1_ASM20425v1
SAMN00713606	Alicycliphilus denitrificans K601	ftp://ftp.ncbi.nlm.nih.gov/genomes/all/GCA/000/204/645/GCA_000204645.1_ASM20464v1
SAMN00713608	Sphaerochaeta coccoides DSM 17374	ftp://ftp.ncbi.nlm.nih.gov/genomes/all/GCA/000/208/385/GCA_000208385.1_ASM20838v1
SAMN00713607	Selenomonas sputigena ATCC 35185	ftp://ftp.ncbi.nlm.nih.gov/genomes/all/GCA/000/208/405/GCA_000208405.1_ASM20840v1
SAMN02603906	Pusillimonas sp. T7-7	ftp://ftp.ncbi.nlm.nih.gov/genomes/all/GCA/000/209/655/GCA_000209655.1_ASM20965v1
SAMN02604222	Gallibacterium anatis UMN179	ftp://ftp.ncbi.nlm.nih.gov/genomes/all/GCA/000/209/675/GCA_000209675.1_ASM20967v1
SAMEA3138384	Haemophilus parainfluenzae T3T1	ftp://ftp.ncbi.nlm.nih.gov/genomes/all/GCA/000/210/895/GCA_000210895.1_ASM21089v1
SAMEA3138385	Halobacteriovorax marinus SJ	ftp://ftp.ncbi.nlm.nih.gov/genomes/all/GCA/000/210/915/GCA_000210915.2_ASM21091v2
SAMN00713635	Lacinutrix sp. 5H-3-7-4	ftp://ftp.ncbi.nlm.nih.gov/genomes/all/GCA/000/211/855/GCA_000211855.3_ASM21185v3
SAMN00713610	Glaciecola sp. 4H-3-7+YE-5	ftp://ftp.ncbi.nlm.nih.gov/genomes/all/GCA/000/212/335/GCA_000212335.1_ASM21233v1
SAMN00713609	Dokdonia sp. 4H-3-7-5	ftp://ftp.ncbi.nlm.nih.gov/genomes/all/GCA/000/212/355/GCA_000212355.1_ASM21235v1
SAMN00713611	Porphyromonas asaccharolytica DSM 20707	ftp://ftp.ncbi.nlm.nih.gov/genomes/all/GCA/000/212/375/GCA_000212375.1_ASM21237v1
SAMN00713612	Thermodesulfobium narugense DSM 14796	ftp://ftp.ncbi.nlm.nih.gov/genomes/all/GCA/000/212/395/GCA_000212395.1_ASM21239v1
SAMN00713613	Treponema brennaborense DSM 12168	ftp://ftp.ncbi.nlm.nih.gov/genomes/all/GCA/000/212/415/GCA_000212415.1_ASM21241v1
SAMN00713616	Desulfocurvibacter africanus subsp. africanus str. Walvis Bay	ftp://ftp.ncbi.nlm.nih.gov/genomes/all/GCA/000/212/675/GCA_000212675.2_ASM21267v2
SAMN00713615	Cellulomonas fimi ATCC 484	ftp://ftp.ncbi.nlm.nih.gov/genomes/all/GCA/000/212/695/GCA_000212695.1_ASM21269v1
SAMN00713614	Haliscomenobacter hydrossis DSM 1100	ftp://ftp.ncbi.nlm.nih.gov/genomes/all/GCA/000/212/735/GCA_000212735.1_ASM21273v1
SAMN02232034	Mahella australiensis 50-1 BON	ftp://ftp.ncbi.nlm.nih.gov/genomes/all/GCA/000/213/255/GCA_000213255.1_ASM21325v1
SAMN02603134	Alteromonas naphthalenivorans	ftp://ftp.ncbi.nlm.nih.gov/genomes/all/GCA/000/213/655/GCA_000213655.1_ASM21365v1
SAMN02769644	Hydrogenobaculum sp. 3684	ftp://ftp.ncbi.nlm.nih.gov/genomes/all/GCA/000/213/785/GCA_000213785.1_ASM21378v1
SAMN00713619	Pseudomonas fulva 12-X	ftp://ftp.ncbi.nlm.nih.gov/genomes/all/GCA/000/213/805/GCA_000213805.1_ASM21380v1
SAMN02603301	Streptococcus parauberis KCTC 11537	ftp://ftp.ncbi.nlm.nih.gov/genomes/all/GCA/000/213/825/GCA_000213825.1_ASM21382v1
SAMN00713557	Acidithiobacillus ferrivorans SS3	ftp://ftp.ncbi.nlm.nih.gov/genomes/all/GCA/000/214/095/GCA_000214095.3_ASM21409v3
SAMN02603865	Mycolicibacter sinensis	ftp://ftp.ncbi.nlm.nih.gov/genomes/all/GCA/000/214/155/GCA_000214155.1_ASM21415v1
SAMN02603151	Hoyosella subflava DQS3-9A1	ftp://ftp.ncbi.nlm.nih.gov/genomes/all/GCA/000/214/175/GCA_000214175.1_ASM21417v1
SAMN00713623	Serratia sp. AS12	ftp://ftp.ncbi.nlm.nih.gov/genomes/all/GCA/000/214/195/GCA_000214195.1_ASM21419v1
SAMN00713622	Marinomonas posidonica IVIA-Po-181	ftp://ftp.ncbi.nlm.nih.gov/genomes/all/GCA/000/214/215/GCA_000214215.1_ASM21421v1
SAMN02603453	Treponema azotonutricium ZAS-9	ftp://ftp.ncbi.nlm.nih.gov/genomes/all/GCA/000/214/355/GCA_000214355.1_ASM21435v1
SAMN02603452	Treponema primitia ZAS-2	ftp://ftp.ncbi.nlm.nih.gov/genomes/all/GCA/000/214/375/GCA_000214375.1_ASM21437v1
SAMN00713625	Delftia sp. Cs1-4	ftp://ftp.ncbi.nlm.nih.gov/genomes/all/GCA/000/214/395/GCA_000214395.1_ASM21439v1
SAMN00713626	Desulfotomaculum nigrificans CO-1-SRB	ftp://ftp.ncbi.nlm.nih.gov/genomes/all/GCA/000/214/435/GCA_000214435.1_ASM21443v1
SAMN00713628	Methylomonas methanica MC09	ftp://ftp.ncbi.nlm.nih.gov/genomes/all/GCA/000/214/665/GCA_000214665.1_ASM21466v1
SAMN02603965	Lactobacillus kefiranofaciens ZW3	ftp://ftp.ncbi.nlm.nih.gov/genomes/all/GCA/000/214/785/GCA_000214785.1_ASM21478v1
SAMN00713631	Serratia sp. AS13	ftp://ftp.ncbi.nlm.nih.gov/genomes/all/GCA/000/214/805/GCA_000214805.1_ASM21480v1
SAMN02232061	Thiomicrospira cyclica ALM1	ftp://ftp.ncbi.nlm.nih.gov/genomes/all/GCA/000/214/825/GCA_000214825.1_ASM21482v1
SAMN02769645	Hydrogenobaculum sp. SHO	ftp://ftp.ncbi.nlm.nih.gov/genomes/all/GCA/000/215/065/GCA_000215065.1_ASM21506v1
SAMN00713633	Desulfotomaculum ruminis DSM 2154	ftp://ftp.ncbi.nlm.nih.gov/genomes/all/GCA/000/215/085/GCA_000215085.1_ASM21508v1
SAMN00713634	Isoptericola variabilis 225	ftp://ftp.ncbi.nlm.nih.gov/genomes/all/GCA/000/215/105/GCA_000215105.1_ASM21510v1
SAMN02603053	Ramlibacter tataouinensis TTB310	ftp://ftp.ncbi.nlm.nih.gov/genomes/all/GCA/000/215/705/GCA_000215705.1_ASM21570v1
SAMN02603581	Klebsiella aerogenes KCTC 2190	ftp://ftp.ncbi.nlm.nih.gov/genomes/all/GCA/000/215/745/GCA_000215745.1_ASM21574v1
SAMN02232058	Thermodesulfobacterium geofontis OPF15	ftp://ftp.ncbi.nlm.nih.gov/genomes/all/GCA/000/215/975/GCA_000215975.1_ASM21597v1
SAMN02603006	Treponema paraluiscuniculi Cuniculi A	ftp://ftp.ncbi.nlm.nih.gov/genomes/all/GCA/000/217/655/GCA_000217655.1_ASM21765v1
SAMN02603689	Vibrio anguillarum 775	ftp://ftp.ncbi.nlm.nih.gov/genomes/all/GCA/000/217/675/GCA_000217675.1_ASM21767v1
SAMN02232057	Thermodesulfatator indicus DSM 15286	ftp://ftp.ncbi.nlm.nih.gov/genomes/all/GCA/000/217/795/GCA_000217795.1_ASM21779v1
SAMN02232059	Pseudothermotoga thermarum DSM 5069	ftp://ftp.ncbi.nlm.nih.gov/genomes/all/GCA/000/217/815/GCA_000217815.1_ASM21781v1
SAMN02232005	Cellulomonas gilvus ATCC 13127	ftp://ftp.ncbi.nlm.nih.gov/genomes/all/GCA/000/218/545/GCA_000218545.1_ASM21854v1
SAMN02603254	Oligotropha carboxidovorans OM5	ftp://ftp.ncbi.nlm.nih.gov/genomes/all/GCA/000/218/565/GCA_000218565.1_ASM21856v1
SAMN02232022	Flexistipes sinusarabici DSM 4947	ftp://ftp.ncbi.nlm.nih.gov/genomes/all/GCA/000/218/625/GCA_000218625.1_ASM21862v1
SAMN02603396	Clostridium acetobutylicum DSM 1731	ftp://ftp.ncbi.nlm.nih.gov/genomes/all/GCA/000/218/855/GCA_000218855.1_ASM21885v1
SAMN02232050	Runella slithyformis DSM 19594	ftp://ftp.ncbi.nlm.nih.gov/genomes/all/GCA/000/218/895/GCA_000218895.1_ASM21889v1
SAMN02603541	Francisella salina	ftp://ftp.ncbi.nlm.nih.gov/genomes/all/GCA/000/219/045/GCA_000219045.1_ASM21904v1
SAMN02603152	Corallococcus macrosporus	ftp://ftp.ncbi.nlm.nih.gov/genomes/all/GCA/000/219/105/GCA_000219105.1_ASM21910v1
SAMN02604229	Candidatus Moranella endobia PCIT	ftp://ftp.ncbi.nlm.nih.gov/genomes/all/GCA/000/219/175/GCA_000219175.1_ASM21917v1
SAMN02604228	Candidatus Tremblaya princeps PCIT	ftp://ftp.ncbi.nlm.nih.gov/genomes/all/GCA/000/219/195/GCA_000219195.1_ASM21919v1
SAMN02603269	Cupriavidus necator N-1	ftp://ftp.ncbi.nlm.nih.gov/genomes/all/GCA/000/219/215/GCA_000219215.1_ASM21921v1
SAMN02604106	Candidatus Midichloria mitochondrii IricVA	ftp://ftp.ncbi.nlm.nih.gov/genomes/all/GCA/000/219/355/GCA_000219355.1_ASM21935v1
SAMN02469848	Brevibacillus laterosporus LMG 15441	ftp://ftp.ncbi.nlm.nih.gov/genomes/all/GCA/000/219/535/GCA_000219535.3_ASM21953v3
SAMN02232044	Nitrosomonas sp. Is79A3	ftp://ftp.ncbi.nlm.nih.gov/genomes/all/GCA/000/219/585/GCA_000219585.1_ASM21958v1
SAMN02603041	Pseudomonas stutzeri	ftp://ftp.ncbi.nlm.nih.gov/genomes/all/GCA/000/219/605/GCA_000219605.1_ASM21960v1
SAMN02232064	Treponema caldarium DSM 7334	ftp://ftp.ncbi.nlm.nih.gov/genomes/all/GCA/000/219/725/GCA_000219725.1_ASM21972v1
SAMN02603135	Leuconostoc sp. C2	ftp://ftp.ncbi.nlm.nih.gov/genomes/all/GCA/000/219/785/GCA_000219785.1_ASM21978v1
SAMN02603132	Weissella koreensis KACC 15510	ftp://ftp.ncbi.nlm.nih.gov/genomes/all/GCA/000/219/805/GCA_000219805.1_ASM21980v1
SAMN01940915	Advenella kashmirensis WT001	ftp://ftp.ncbi.nlm.nih.gov/genomes/all/GCA/000/219/915/GCA_000219915.3_ASM21991v3
SAMN02603043	Capnocytophaga canimorsus Cc5	ftp://ftp.ncbi.nlm.nih.gov/genomes/all/GCA/000/220/625/GCA_000220625.1_ASM22062v1
SAMN02604164	Amycolatopsis mediterranei S699	ftp://ftp.ncbi.nlm.nih.gov/genomes/all/GCA/000/220/945/GCA_000220945.1_ASM22094v1
SAMN02603341	Brucella pinnipedialis B2/94	ftp://ftp.ncbi.nlm.nih.gov/genomes/all/GCA/000/221/005/GCA_000221005.1_ASM22100v1
SAMN02602971	Rickettsia heilongjiangensis 054	ftp://ftp.ncbi.nlm.nih.gov/genomes/all/GCA/000/221/205/GCA_000221205.1_ASM22120v1
SAMN02603728	Streptococcus pseudopneumoniae IS7493	ftp://ftp.ncbi.nlm.nih.gov/genomes/all/GCA/000/221/985/GCA_000221985.1_ASM22198v1
SAMN02604204	Borreliella bissettii DN127	ftp://ftp.ncbi.nlm.nih.gov/genomes/all/GCA/000/222/305/GCA_000222305.1_ASM22230v1
SAMN02261369	Cyclobacterium marinum DSM 745	ftp://ftp.ncbi.nlm.nih.gov/genomes/all/GCA/000/222/485/GCA_000222485.1_ASM22248v1
SAMN02603670	Brachyspira intermedia PWS/A	ftp://ftp.ncbi.nlm.nih.gov/genomes/all/GCA/000/223/215/GCA_000223215.1_ASM22321v1
SAMN02256540	Marichromatium purpuratum 984	ftp://ftp.ncbi.nlm.nih.gov/genomes/all/GCA/000/224/005/GCA_000224005.3_ASM22400v3
SAMN02232041	Muricauda ruestringensis DSM 13258	ftp://ftp.ncbi.nlm.nih.gov/genomes/all/GCA/000/224/085/GCA_000224085.1_ASM22408v1
SAMN02604224	Mycoplasma putrefaciens KS1	ftp://ftp.ncbi.nlm.nih.gov/genomes/all/GCA/000/224/105/GCA_000224105.1_ASM22410v1
SAMN02232020	Enterobacter soli	ftp://ftp.ncbi.nlm.nih.gov/genomes/all/GCA/000/224/675/GCA_000224675.1_ASM22467v1
SAMN02603606	Lactobacillus ruminis ATCC 27782	ftp://ftp.ncbi.nlm.nih.gov/genomes/all/GCA/000/224/985/GCA_000224985.1_ASM22498v1
SAMN02603515	Lactobacillus sanfranciscensis TMW 1.1304	ftp://ftp.ncbi.nlm.nih.gov/genomes/all/GCA/000/225/325/GCA_000225325.1_ASM22532v1
SAMN02604129	Roseburia hominis A2-183	ftp://ftp.ncbi.nlm.nih.gov/genomes/all/GCA/000/225/345/GCA_000225345.1_ASM22534v1
SAMN02603950	Chloracidobacterium thermophilum B	ftp://ftp.ncbi.nlm.nih.gov/genomes/all/GCA/000/226/295/GCA_000226295.1_ASM22629v1
SAMN02604252	Micavibrio aeruginosavorus ARL-13	ftp://ftp.ncbi.nlm.nih.gov/genomes/all/GCA/000/226/315/GCA_000226315.1_ASM22631v1
SAMN02603857	Glaciecola nitratireducens FR1064	ftp://ftp.ncbi.nlm.nih.gov/genomes/all/GCA/000/226/565/GCA_000226565.1_ASM22656v1
SAMN02602982	Taylorella asinigenitalis MCE3	ftp://ftp.ncbi.nlm.nih.gov/genomes/all/GCA/000/226/625/GCA_000226625.1_ASM22662v1
SAMN02256538	Thiomicrospira aerophila AL3	ftp://ftp.ncbi.nlm.nih.gov/genomes/all/GCA/000/227/665/GCA_000227665.3_ASM22766v3
SAMN02256529	Thioalkalivibrio paradoxus ARh 1	ftp://ftp.ncbi.nlm.nih.gov/genomes/all/GCA/000/227/685/GCA_000227685.3_ASM22768v3
SAMN02261378	Thermobacillus composti KWC4	ftp://ftp.ncbi.nlm.nih.gov/genomes/all/GCA/000/227/705/GCA_000227705.3_ASM22770v3
SAMN02232062	Thiocystis violascens DSM 198	ftp://ftp.ncbi.nlm.nih.gov/genomes/all/GCA/000/227/745/GCA_000227745.3_ASM22774v3
SAMN02603738	Acidaminococcus intestini RyC-MR95	ftp://ftp.ncbi.nlm.nih.gov/genomes/all/GCA/000/230/275/GCA_000230275.1_ASM23027v1
SAMN02604343	Pelagibacterium halotolerans B2	ftp://ftp.ncbi.nlm.nih.gov/genomes/all/GCA/000/230/555/GCA_000230555.1_ASM23055v1
SAMN02261406	Thermotoga maritima MSB8	ftp://ftp.ncbi.nlm.nih.gov/genomes/all/GCA/000/230/655/GCA_000230655.3_ASM23065v3
SAMN02232048	Rhodanobacter denitrificans	ftp://ftp.ncbi.nlm.nih.gov/genomes/all/GCA/000/230/695/GCA_000230695.3_ASM23069v3
SAMN02261383	Mycolicibacterium rhodesiae NBB3	ftp://ftp.ncbi.nlm.nih.gov/genomes/all/GCA/000/230/895/GCA_000230895.3_ASM23089v3
SAMN02232035	Mesorhizobium australicum WSM2073	ftp://ftp.ncbi.nlm.nih.gov/genomes/all/GCA/000/230/995/GCA_000230995.3_ASM23099v3
SAMN02261405	Desulfosporosinus meridiei DSM 13257	ftp://ftp.ncbi.nlm.nih.gov/genomes/all/GCA/000/231/385/GCA_000231385.3_ASM23138v3
SAMN02261393	Desulfitobacterium metallireducens DSM 15288	ftp://ftp.ncbi.nlm.nih.gov/genomes/all/GCA/000/231/405/GCA_000231405.3_ASM23140v3
SAMN02604332	Blattabacterium sp. (Mastotermes darwiniensis) str. MADAR	ftp://ftp.ncbi.nlm.nih.gov/genomes/all/GCA/000/233/435/GCA_000233435.1_ASM23343v1
SAMN02598540	Desulfallas gibsoniae DSM 7213	ftp://ftp.ncbi.nlm.nih.gov/genomes/all/GCA/000/233/715/GCA_000233715.3_ASM23371v3
SAMN02232060	Thermovirga lienii DSM 17291	ftp://ftp.ncbi.nlm.nih.gov/genomes/all/GCA/000/233/775/GCA_000233775.1_ASM23377v1
SAMN02603133	Pseudoxanthomonas spadix BD-a59	ftp://ftp.ncbi.nlm.nih.gov/genomes/all/GCA/000/233/915/GCA_000233915.4_ASM23391v4
SAMN02232021	Fervidobacterium pennivorans DSM 9078	ftp://ftp.ncbi.nlm.nih.gov/genomes/all/GCA/000/235/405/GCA_000235405.3_ASM23540v3
SAMN02603583	Paenibacillus terrae HPL-003	ftp://ftp.ncbi.nlm.nih.gov/genomes/all/GCA/000/235/585/GCA_000235585.1_ASM23558v1
SAMN02261424	Desulfosporosinus orientis DSM 765	ftp://ftp.ncbi.nlm.nih.gov/genomes/all/GCA/000/235/605/GCA_000235605.1_ASM23560v1
SAMN02603681	Burkholderia sp. YI23	ftp://ftp.ncbi.nlm.nih.gov/genomes/all/GCA/000/236/065/GCA_000236065.1_ASM23606v1
SAMN02604251	Blattabacterium sp. (Cryptocercus punctulatus) str. Cpu	ftp://ftp.ncbi.nlm.nih.gov/genomes/all/GCA/000/236/405/GCA_000236405.1_ASM23640v1
SAMN02603100	Thermus sp. CCB_US3_UF1	ftp://ftp.ncbi.nlm.nih.gov/genomes/all/GCA/000/236/585/GCA_000236585.1_ASM23658v1
SAMN02232011	Azospira oryzae PS	ftp://ftp.ncbi.nlm.nih.gov/genomes/all/GCA/000/236/665/GCA_000236665.1_ASM23666v1
SAMN02261363	Sphaerochaeta pleomorpha str. Grapes	ftp://ftp.ncbi.nlm.nih.gov/genomes/all/GCA/000/236/685/GCA_000236685.1_ASM23668v1
SAMN02261417	Owenweeksia hongkongensis DSM 17368	ftp://ftp.ncbi.nlm.nih.gov/genomes/all/GCA/000/236/705/GCA_000236705.1_ASM23670v1
SAMEA2272597	Staphylococcus argenteus	ftp://ftp.ncbi.nlm.nih.gov/genomes/all/GCA/000/236/925/GCA_000236925.1_ASM23692v1
SAMN02261428	Hungateiclostridium clariflavum DSM 19732	ftp://ftp.ncbi.nlm.nih.gov/genomes/all/GCA/000/237/085/GCA_000237085.1_ASM23708v1
SAMN02603081	Actinoplanes sp. SE50/110	ftp://ftp.ncbi.nlm.nih.gov/genomes/all/GCA/000/237/145/GCA_000237145.1_ASM23714v1
SAMEA2272380	Simkania negevensis Z	ftp://ftp.ncbi.nlm.nih.gov/genomes/all/GCA/000/237/205/GCA_000237205.1_ASM23720v1
SAMN02603145	Rickettsia slovaca 13-B	ftp://ftp.ncbi.nlm.nih.gov/genomes/all/GCA/000/237/845/GCA_000237845.1_ASM23784v1
SAMN02604240	Pediococcus claussenii ATCC BAA-344	ftp://ftp.ncbi.nlm.nih.gov/genomes/all/GCA/000/237/995/GCA_000237995.2_ASM23799v2
SAMN02604009	Tannerella forsythia 92A2	ftp://ftp.ncbi.nlm.nih.gov/genomes/all/GCA/000/238/215/GCA_000238215.1_ASM23821v1
SAMN02470926	Pseudoalteromonas spongiae UST010723-006	ftp://ftp.ncbi.nlm.nih.gov/genomes/all/GCA/000/238/255/GCA_000238255.4_ASM23825v4
SAMN02470925	Pseudoalteromonas arctica A 37-1-2	ftp://ftp.ncbi.nlm.nih.gov/genomes/all/GCA/000/238/395/GCA_000238395.4_ASM23839v4
SAMN02603733	Mycoplasma haemocanis str. Illinois	ftp://ftp.ncbi.nlm.nih.gov/genomes/all/GCA/000/238/995/GCA_000238995.1_ASM23899v1
SAMN02604307	Enterobacter ludwigii	ftp://ftp.ncbi.nlm.nih.gov/genomes/all/GCA/000/239/975/GCA_000239975.1_ASM23997v1
SAMN02603612	Flavobacterium columnare ATCC 49512	ftp://ftp.ncbi.nlm.nih.gov/genomes/all/GCA/000/240/075/GCA_000240075.2_ASM24007v2
SAMN02603879	Streptomyces cattleya NRRL 8057 = DSM 46488	ftp://ftp.ncbi.nlm.nih.gov/genomes/all/GCA/000/240/165/GCA_000240165.1_ASM24016v1
SAMN02603160	Vibrio sp. EJY3	ftp://ftp.ncbi.nlm.nih.gov/genomes/all/GCA/000/241/385/GCA_000241385.1_ASM24138v1
SAMN02261415	Frateuria aurantia DSM 6220	ftp://ftp.ncbi.nlm.nih.gov/genomes/all/GCA/000/242/255/GCA_000242255.3_ASM24225v3
SAMN02232045	Prevotella dentalis DSM 3688	ftp://ftp.ncbi.nlm.nih.gov/genomes/all/GCA/000/242/335/GCA_000242335.3_ASM24233v3
SAMN02232051	Singulisphaera acidiphila DSM 18658	ftp://ftp.ncbi.nlm.nih.gov/genomes/all/GCA/000/242/455/GCA_000242455.3_ASM24245v3
SAMN02232053	Spirochaeta africana DSM 8902	ftp://ftp.ncbi.nlm.nih.gov/genomes/all/GCA/000/242/595/GCA_000242595.3_ASM24259v3
SAMN02232052	Solitalea canadensis DSM 3403	ftp://ftp.ncbi.nlm.nih.gov/genomes/all/GCA/000/242/635/GCA_000242635.3_ASM24263v3
SAMN02598535	Bacillus sp. 1NLA3E	ftp://ftp.ncbi.nlm.nih.gov/genomes/all/GCA/000/242/895/GCA_000242895.3_ASM24289v3
SAMN02261410	Opitutaceae bacterium TAV5	ftp://ftp.ncbi.nlm.nih.gov/genomes/all/GCA/000/242/935/GCA_000242935.3_ASM24293v3
SAMN02603427	Oceanimonas sp. GK1	ftp://ftp.ncbi.nlm.nih.gov/genomes/all/GCA/000/243/075/GCA_000243075.1_ASM24307v1
SAMN02261390	Niabella soli DSM 19437	ftp://ftp.ncbi.nlm.nih.gov/genomes/all/GCA/000/243/115/GCA_000243115.3_ASM24311v3
SAMN02232012	Desulfitobacterium dichloroeliminans LMG P-21439	ftp://ftp.ncbi.nlm.nih.gov/genomes/all/GCA/000/243/135/GCA_000243135.3_ASM24313v3
SAMN02261389	Desulfitobacterium dehalogenans ATCC 51507	ftp://ftp.ncbi.nlm.nih.gov/genomes/all/GCA/000/243/155/GCA_000243155.3_ASM24315v3
SAMN02261430	Clostridium sp. BNL1100	ftp://ftp.ncbi.nlm.nih.gov/genomes/all/GCA/000/244/875/GCA_000244875.1_ASM24487v1
SAMN02603880	Streptomyces hygroscopicus subsp. jinggangensis 5008	ftp://ftp.ncbi.nlm.nih.gov/genomes/all/GCA/000/245/355/GCA_000245355.1_ASM24535v1
SAMN02603507	Streptococcus infantarius subsp. infantarius CJ18	ftp://ftp.ncbi.nlm.nih.gov/genomes/all/GCA/000/246/835/GCA_000246835.1_ASM24683v1
SAMN02232043	Niastella koreensis GR20-10	ftp://ftp.ncbi.nlm.nih.gov/genomes/all/GCA/000/246/855/GCA_000246855.1_ASM24685v1
SAMN02604338	Wigglesworthia glossinidia endosymbiont of Glossina morsitans morsitans (Yale colony)	ftp://ftp.ncbi.nlm.nih.gov/genomes/all/GCA/000/247/565/GCA_000247565.1_ASM24756v1
SAMN02603267	Acetobacterium woodii DSM 1030	ftp://ftp.ncbi.nlm.nih.gov/genomes/all/GCA/000/247/605/GCA_000247605.1_ASM24760v1
SAMN02603285	Gordonia polyisoprenivorans VH2	ftp://ftp.ncbi.nlm.nih.gov/genomes/all/GCA/000/247/715/GCA_000247715.1_ASM24771v1
SAMN02470226	Lactobacillus mucosae LM1	ftp://ftp.ncbi.nlm.nih.gov/genomes/all/GCA/000/248/095/GCA_000248095.3_ASM24809v3
SAMN02602989	Saprospira grandis str. Lewin	ftp://ftp.ncbi.nlm.nih.gov/genomes/all/GCA/000/250/635/GCA_000250635.1_ASM25063v1
SAMN02603387	Paenibacillus mucilaginosus 3016	ftp://ftp.ncbi.nlm.nih.gov/genomes/all/GCA/000/250/655/GCA_000250655.1_ASM25065v1
SAMN02603853	Nocardia brasiliensis ATCC 700358	ftp://ftp.ncbi.nlm.nih.gov/genomes/all/GCA/000/250/675/GCA_000250675.3_ASM25067v3
SAMN02603039	Deinococcus gobiensis I-0	ftp://ftp.ncbi.nlm.nih.gov/genomes/all/GCA/000/252/445/GCA_000252445.1_ASM25244v1
SAMN02602991	Riemerella anatipestifer ATCC 11845 = DSM 15868	ftp://ftp.ncbi.nlm.nih.gov/genomes/all/GCA/000/252/855/GCA_000252855.1_ASM25285v1
SAMEA3138409	Salmonella bongori NCTC 12419	ftp://ftp.ncbi.nlm.nih.gov/genomes/all/GCA/000/252/995/GCA_000252995.1_ASM25299v1
SAMEA2272739	Bartonella clarridgeiae 73	ftp://ftp.ncbi.nlm.nih.gov/genomes/all/GCA/000/253/015/GCA_000253015.1_ASM25301v1
SAMEA2272163	Parachlamydia acanthamoebae UV-7	ftp://ftp.ncbi.nlm.nih.gov/genomes/all/GCA/000/253/035/GCA_000253035.1_ASM25303v1
SAMEA2271938	Yersinia enterocolitica subsp. palearctica Y11	ftp://ftp.ncbi.nlm.nih.gov/genomes/all/GCA/000/253/175/GCA_000253175.1_ASM25317v1
SAMEA2272572	Novosphingobium sp. PP1Y	ftp://ftp.ncbi.nlm.nih.gov/genomes/all/GCA/000/253/255/GCA_000253255.1_ASM25325v1
SAMEA3138411	Flavobacterium branchiophilum FL-15	ftp://ftp.ncbi.nlm.nih.gov/genomes/all/GCA/000/253/275/GCA_000253275.1_ASM25327v1
SAMEA3138412	Hyphomicrobium sp. MC1	ftp://ftp.ncbi.nlm.nih.gov/genomes/all/GCA/000/253/295/GCA_000253295.1_ASM25329v1
SAMEA2272660	Mycobacterium canettii CIPT 140010059	ftp://ftp.ncbi.nlm.nih.gov/genomes/all/GCA/000/253/375/GCA_000253375.1_ASM25337v1
SAMN02232014	Desulfosporosinus acidiphilus SJ4	ftp://ftp.ncbi.nlm.nih.gov/genomes/all/GCA/000/255/115/GCA_000255115.3_ASM25511v3
SAMN02261422	Marinitoga piezophila KA3	ftp://ftp.ncbi.nlm.nih.gov/genomes/all/GCA/000/255/135/GCA_000255135.1_ASM25513v1
SAMN02603593	Corallococcus coralloides DSM 2259	ftp://ftp.ncbi.nlm.nih.gov/genomes/all/GCA/000/255/295/GCA_000255295.1_ASM25529v1
SAMN02603118	Rahnella aquatilis HX2	ftp://ftp.ncbi.nlm.nih.gov/genomes/all/GCA/000/255/535/GCA_000255535.1_ASM25553v1
SAMN02469697	Pseudomonas mandelii JR-1	ftp://ftp.ncbi.nlm.nih.gov/genomes/all/GCA/000/257/545/GCA_000257545.3_ASM25754v3
SAMN02603949	Ignavibacterium album JCM 16511	ftp://ftp.ncbi.nlm.nih.gov/genomes/all/GCA/000/258/405/GCA_000258405.1_ASM25840v1
SAMN02604304	Providencia stuartii MRSN 2154	ftp://ftp.ncbi.nlm.nih.gov/genomes/all/GCA/000/259/175/GCA_000259175.1_ASM25917v1
SAMN02603198	Helicobacter cetorum MIT 99-5656	ftp://ftp.ncbi.nlm.nih.gov/genomes/all/GCA/000/259/275/GCA_000259275.1_ASM25927v1
SAMN02603480	Bacillus sp. JS	ftp://ftp.ncbi.nlm.nih.gov/genomes/all/GCA/000/259/365/GCA_000259365.1_ASM25936v1
SAMN02603717	Bifidobacterium animalis subsp. animalis ATCC 25527	ftp://ftp.ncbi.nlm.nih.gov/genomes/all/GCA/000/260/715/GCA_000260715.1_ASM26071v1
SAMN02603343	Methylophaga frappieri	ftp://ftp.ncbi.nlm.nih.gov/genomes/all/GCA/000/260/965/GCA_000260965.1_ASM26096v1
SAMN02603342	Methylophaga nitratireducenticrescens	ftp://ftp.ncbi.nlm.nih.gov/genomes/all/GCA/000/260/985/GCA_000260985.3_ASM26098v3
SAMN02603851	Mycobacterium sp. MOTT36Y	ftp://ftp.ncbi.nlm.nih.gov/genomes/all/GCA/000/262/165/GCA_000262165.1_ASM26216v1
SAMN02603253	Shimwellia blattae DSM 4481 = NBRC 105725	ftp://ftp.ncbi.nlm.nih.gov/genomes/all/GCA/000/262/305/GCA_000262305.1_ASM26230v1
SAMN02603481	Burkholderia sp. KJ006	ftp://ftp.ncbi.nlm.nih.gov/genomes/all/GCA/000/262/695/GCA_000262695.1_ASM26269v1
SAMN02604334	Blattabacterium sp. (Blaberus giganteus)	ftp://ftp.ncbi.nlm.nih.gov/genomes/all/GCA/000/262/715/GCA_000262715.1_ASM26271v1
SAMN02471431	Hydrogenophaga sp. PBC	ftp://ftp.ncbi.nlm.nih.gov/genomes/all/GCA/000/263/795/GCA_000263795.2_Hint_PBC
SAMN02603926	Tistrella mobilis KA081020-065	ftp://ftp.ncbi.nlm.nih.gov/genomes/all/GCA/000/264/455/GCA_000264455.2_ASM26445v2
SAMN02469761	Edwardsiella anguillarum ET080813	ftp://ftp.ncbi.nlm.nih.gov/genomes/all/GCA/000/264/765/GCA_000264765.2_ASM26476v2
SAMN02471717	Sphingobium indicum B90A	ftp://ftp.ncbi.nlm.nih.gov/genomes/all/GCA/000/264/945/GCA_000264945.2_ASM26494v2
SAMN02232056	Sulfurospirillum barnesii SES-3	ftp://ftp.ncbi.nlm.nih.gov/genomes/all/GCA/000/265/295/GCA_000265295.1_ASM26529v1
SAMN02232007	Alistipes finegoldii DSM 17242	ftp://ftp.ncbi.nlm.nih.gov/genomes/all/GCA/000/265/365/GCA_000265365.1_ASM26536v1
SAMN02232006	Aequorivita sublithincola DSM 14238	ftp://ftp.ncbi.nlm.nih.gov/genomes/all/GCA/000/265/385/GCA_000265385.1_ASM26538v1
SAMN02232009	Belliella baltica DSM 15883	ftp://ftp.ncbi.nlm.nih.gov/genomes/all/GCA/000/265/405/GCA_000265405.1_ASM26540v1
SAMN02261411	Terriglobus roseus DSM 18391	ftp://ftp.ncbi.nlm.nih.gov/genomes/all/GCA/000/265/425/GCA_000265425.1_ASM26542v1
SAMN02261366	Ornithobacterium rhinotracheale DSM 15997	ftp://ftp.ncbi.nlm.nih.gov/genomes/all/GCA/000/265/465/GCA_000265465.1_ASM26546v1
SAMN02261370	Bernardetia litoralis DSM 6794	ftp://ftp.ncbi.nlm.nih.gov/genomes/all/GCA/000/265/505/GCA_000265505.1_ASM26550v1
SAMN02232065	Turneriella parva DSM 21527	ftp://ftp.ncbi.nlm.nih.gov/genomes/all/GCA/000/266/885/GCA_000266885.1_ASM26688v1
SAMN02261374	Mycolicibacterium chubuense NBB4	ftp://ftp.ncbi.nlm.nih.gov/genomes/all/GCA/000/266/905/GCA_000266905.1_ASM26690v1
SAMN02261375	Acetomicrobium mobile DSM 13181	ftp://ftp.ncbi.nlm.nih.gov/genomes/all/GCA/000/266/925/GCA_000266925.1_ASM26692v1
SAMN02232013	Desulfomonile tiedjei DSM 6799	ftp://ftp.ncbi.nlm.nih.gov/genomes/all/GCA/000/266/945/GCA_000266945.1_ASM26694v1
SAMD00060911	Lactococcus garvieae ATCC 49156	ftp://ftp.ncbi.nlm.nih.gov/genomes/all/GCA/000/269/925/GCA_000269925.1_ASM26992v1
SAMD00060928	Kitasatospora setae KM-6054	ftp://ftp.ncbi.nlm.nih.gov/genomes/all/GCA/000/269/985/GCA_000269985.1_ASM26998v1
SAMD00060966	Erysipelothrix rhusiopathiae str. Fujisawa	ftp://ftp.ncbi.nlm.nih.gov/genomes/all/GCA/000/270/085/GCA_000270085.1_ASM27008v1
SAMD00060984	Streptococcus pasteurianus ATCC 43144	ftp://ftp.ncbi.nlm.nih.gov/genomes/all/GCA/000/270/165/GCA_000270165.1_ASM27016v1
SAMD00060989	Candidatus Arthromitus sp. SFB-mouse-Japan	ftp://ftp.ncbi.nlm.nih.gov/genomes/all/GCA/000/270/205/GCA_000270205.1_ASM27020v1
SAMD00061117	Microlunatus phosphovorus NM-1	ftp://ftp.ncbi.nlm.nih.gov/genomes/all/GCA/000/270/245/GCA_000270245.1_ASM27024v1
SAMD00060991	Synechocystis sp. PCC 6803	ftp://ftp.ncbi.nlm.nih.gov/genomes/all/GCA/000/270/265/GCA_000270265.1_ASM27026v1
SAMD00060993	Eggerthella sp. YY7918	ftp://ftp.ncbi.nlm.nih.gov/genomes/all/GCA/000/270/285/GCA_000270285.1_ASM27028v1
SAMD00060994	Clostridium sp. SY8519	ftp://ftp.ncbi.nlm.nih.gov/genomes/all/GCA/000/270/305/GCA_000270305.1_ASM27030v1
SAMN02604142	Enterococcus hirae ATCC 9790	ftp://ftp.ncbi.nlm.nih.gov/genomes/all/GCA/000/271/405/GCA_000271405.2_ASM27140v2
SAMN00996448	Pelosinus fermentans JBW45	ftp://ftp.ncbi.nlm.nih.gov/genomes/all/GCA/000/271/665/GCA_000271665.2_ASM27166v2
SAMN02604145	Taylorella equigenitalis ATCC 35865	ftp://ftp.ncbi.nlm.nih.gov/genomes/all/GCA/000/276/685/GCA_000276685.1_ASM27668v1
SAMN02603642	Klebsiella michiganensis E718	ftp://ftp.ncbi.nlm.nih.gov/genomes/all/GCA/000/276/705/GCA_000276705.2_ASM27670v2
SAMN02603185	Mycobacterium paraintracellulare	ftp://ftp.ncbi.nlm.nih.gov/genomes/all/GCA/000/276/825/GCA_000276825.1_ASM27682v1
SAMN02603186	Mycobacterium intracellulare ATCC 13950	ftp://ftp.ncbi.nlm.nih.gov/genomes/all/GCA/000/277/125/GCA_000277125.1_ASM27712v1
SAMN03081436	Mycobacterium tuberculosis H37Rv	ftp://ftp.ncbi.nlm.nih.gov/genomes/all/GCA/000/277/735/GCA_000277735.2_ASM27773v2
SAMN02603734	Mycoplasma wenyonii str. Massachusetts	ftp://ftp.ncbi.nlm.nih.gov/genomes/all/GCA/000/277/795/GCA_000277795.1_ASM27779v1
SAMN02603097	Melioribacter roseus P3M-2	ftp://ftp.ncbi.nlm.nih.gov/genomes/all/GCA/000/279/145/GCA_000279145.1_ASM27914v1
SAMN02470245	Kosakonia radicincitans DSM 16656	ftp://ftp.ncbi.nlm.nih.gov/genomes/all/GCA/000/280/495/GCA_000280495.2_ASM28049v2
SAMN02469988	Myxococcus hansupus	ftp://ftp.ncbi.nlm.nih.gov/genomes/all/GCA/000/280/925/GCA_000280925.3_ASM28092v3
SAMD00061033	Caldilinea aerophila DSM 14535 = NBRC 104270	ftp://ftp.ncbi.nlm.nih.gov/genomes/all/GCA/000/281/175/GCA_000281175.1_ASM28117v1
SAMN02603049	Marinobacter sp. BSs20148	ftp://ftp.ncbi.nlm.nih.gov/genomes/all/GCA/000/283/275/GCA_000283275.1_ASM28327v1
SAMD00061118	Sphingobium sp. SYK-6	ftp://ftp.ncbi.nlm.nih.gov/genomes/all/GCA/000/283/515/GCA_000283515.1_ASM28351v1
SAMD00060996	Pseudogulbenkiania sp. NH8B	ftp://ftp.ncbi.nlm.nih.gov/genomes/all/GCA/000/283/535/GCA_000283535.1_ASM28353v1
SAMD00016607	Candidatus Arthromitus sp. SFB-rat-Yit	ftp://ftp.ncbi.nlm.nih.gov/genomes/all/GCA/000/283/555/GCA_000283555.1_ASM28355v1
SAMD00061111	Oscillibacter valericigenes Sjm18-20	ftp://ftp.ncbi.nlm.nih.gov/genomes/all/GCA/000/283/575/GCA_000283575.1_ASM28357v1
SAMD00060967	Rickettsia japonica YH	ftp://ftp.ncbi.nlm.nih.gov/genomes/all/GCA/000/283/595/GCA_000283595.1_ASM28359v1
SAMD00061109	Tetragenococcus halophilus NBRC 12172	ftp://ftp.ncbi.nlm.nih.gov/genomes/all/GCA/000/283/615/GCA_000283615.1_ASM28361v1
SAMEA2272145	Streptococcus macedonicus ACA-DC 198	ftp://ftp.ncbi.nlm.nih.gov/genomes/all/GCA/000/283/635/GCA_000283635.1_ASM28363v1
SAMEA2272642	Azospirillum lipoferum 4B	ftp://ftp.ncbi.nlm.nih.gov/genomes/all/GCA/000/283/655/GCA_000283655.1_ASM28365v1
SAMEA2272583	Pantoea ananatis LMG 5342	ftp://ftp.ncbi.nlm.nih.gov/genomes/all/GCA/000/283/875/GCA_000283875.1_ASM28387v1
SAMN02603554	Rickettsia philipii str. 364D	ftp://ftp.ncbi.nlm.nih.gov/genomes/all/GCA/000/283/995/GCA_000283995.1_ASM28399v1
SAMEA2272314	Blastococcus saxobsidens DD2	ftp://ftp.ncbi.nlm.nih.gov/genomes/all/GCA/000/284/015/GCA_000284015.1_ASM28401v1
SAMEA2272802	Nocardia cyriacigeorgica GUH-2	ftp://ftp.ncbi.nlm.nih.gov/genomes/all/GCA/000/284/035/GCA_000284035.1_ASM28403v1
SAMN02603561	Rickettsia amblyommatis str. GAT-30V	ftp://ftp.ncbi.nlm.nih.gov/genomes/all/GCA/000/284/055/GCA_000284055.1_ASM28405v1
SAMN02603560	Rickettsia rhipicephali str. 3-7-female6-CWPP	ftp://ftp.ncbi.nlm.nih.gov/genomes/all/GCA/000/284/075/GCA_000284075.1_ASM28407v1
SAMD00061115	Selenomonas ruminantium subsp. lactilytica TAM6421	ftp://ftp.ncbi.nlm.nih.gov/genomes/all/GCA/000/284/095/GCA_000284095.1_ASM28409v1
SAMD00061032	Phycisphaera mikurensis NBRC 102666	ftp://ftp.ncbi.nlm.nih.gov/genomes/all/GCA/000/284/115/GCA_000284115.1_ASM28411v1
SAMD00061000	Synechocystis sp. PCC 6803 substr. GT-I	ftp://ftp.ncbi.nlm.nih.gov/genomes/all/GCA/000/284/135/GCA_000284135.1_ASM28413v1
SAMN02603558	Rickettsia australis str. Cutlack	ftp://ftp.ncbi.nlm.nih.gov/genomes/all/GCA/000/284/155/GCA_000284155.1_ASM28415v1
SAMN02603562	Rickettsia montanensis str. OSU 85-930	ftp://ftp.ncbi.nlm.nih.gov/genomes/all/GCA/000/284/175/GCA_000284175.1_ASM28417v1
SAMN02603556	Rickettsia parkeri str. Portsmouth	ftp://ftp.ncbi.nlm.nih.gov/genomes/all/GCA/000/284/195/GCA_000284195.1_ASM28419v1
SAMD00061001	Synechocystis sp. PCC 6803 substr. PCC-N	ftp://ftp.ncbi.nlm.nih.gov/genomes/all/GCA/000/284/215/GCA_000284215.1_ASM28421v1
SAMD00060981	Arcobacter sp. L	ftp://ftp.ncbi.nlm.nih.gov/genomes/all/GCA/000/284/235/GCA_000284235.1_ASM28423v1
SAMD00061116	Rubrivivax gelatinosus IL144	ftp://ftp.ncbi.nlm.nih.gov/genomes/all/GCA/000/284/255/GCA_000284255.1_ASM28425v1
SAMD00060998	Bradyrhizobium sp. S23321	ftp://ftp.ncbi.nlm.nih.gov/genomes/all/GCA/000/284/275/GCA_000284275.1_ASM28427v1
SAMD00060941	Actinoplanes missouriensis 431	ftp://ftp.ncbi.nlm.nih.gov/genomes/all/GCA/000/284/295/GCA_000284295.1_ASM28429v1
SAMD00061058	Leptospirillum ferrooxidans C2-3	ftp://ftp.ncbi.nlm.nih.gov/genomes/all/GCA/000/284/315/GCA_000284315.1_ASM28431v1
SAMD00061110	Caldisericum exile AZM16c01	ftp://ftp.ncbi.nlm.nih.gov/genomes/all/GCA/000/284/335/GCA_000284335.1_ASM28433v1
SAMD00060992	Bradyrhizobium japonicum USDA 6	ftp://ftp.ncbi.nlm.nih.gov/genomes/all/GCA/000/284/375/GCA_000284375.1_ASM28437v1
SAMEA2272054	Pararhodospirillum photometricum DSM 122	ftp://ftp.ncbi.nlm.nih.gov/genomes/all/GCA/000/284/415/GCA_000284415.2_ASM28441v2
SAMD00016606	Candidatus Arthromitus sp. SFB-mouse-Yit	ftp://ftp.ncbi.nlm.nih.gov/genomes/all/GCA/000/284/435/GCA_000284435.1_ASM28443v1
SAMD00060999	Synechocystis sp. PCC 6803 substr. PCC-P	ftp://ftp.ncbi.nlm.nih.gov/genomes/all/GCA/000/284/455/GCA_000284455.1_ASM28445v1
SAMEA2272168	Halobacillus halophilus DSM 2266	ftp://ftp.ncbi.nlm.nih.gov/genomes/all/GCA/000/284/515/GCA_000284515.1_ASM28451v1
SAMEA2272383	Marinobacter hydrocarbonoclasticus ATCC 49840	ftp://ftp.ncbi.nlm.nih.gov/genomes/all/GCA/000/284/615/GCA_000284615.1_ASM28461v1
SAMN02603113	Morganella morganii subsp. morganii KT	ftp://ftp.ncbi.nlm.nih.gov/genomes/all/GCA/000/286/435/GCA_000286435.2_ASM28643v2
SAMN02472129	Aeromonas media WS	ftp://ftp.ncbi.nlm.nih.gov/genomes/all/GCA/000/287/215/GCA_000287215.3_ASM28721v3
SAMN02604351	secondary endosymbiont of Ctenarytaina eucalypti	ftp://ftp.ncbi.nlm.nih.gov/genomes/all/GCA/000/287/335/GCA_000287335.1_ASM28733v1
SAMN02604352	secondary endosymbiont of Heteropsylla cubana	ftp://ftp.ncbi.nlm.nih.gov/genomes/all/GCA/000/287/355/GCA_000287355.1_ASM28735v1
SAMN02604336	Candidatus Portiera aleyrodidarum BT-B-HRs	ftp://ftp.ncbi.nlm.nih.gov/genomes/all/GCA/000/292/685/GCA_000292685.1_ASM29268v1
SAMN02603688	Nocardiopsis alba ATCC BAA-2165	ftp://ftp.ncbi.nlm.nih.gov/genomes/all/GCA/000/294/515/GCA_000294515.1_ASM29451v1
SAMN02603270	Arthrobacter sp. Rue61a	ftp://ftp.ncbi.nlm.nih.gov/genomes/all/GCA/000/294/695/GCA_000294695.2_ASM29469v2
SAMN02470179	Bacillus oceanisediminis 2691	ftp://ftp.ncbi.nlm.nih.gov/genomes/all/GCA/000/294/775/GCA_000294775.2_ASM29477v2
SAMN02469422	Bradyrhizobium sp. CCGE-LA001	ftp://ftp.ncbi.nlm.nih.gov/genomes/all/GCA/000/296/215/GCA_000296215.2_ASM29621v2
SAMD00061061	Sulfuricella denitrificans skB26	ftp://ftp.ncbi.nlm.nih.gov/genomes/all/GCA/000/297/055/GCA_000297055.2_ASM29705v2
SAMEA4532340	Pseudomonas pseudoalcaligenes CECT 5344	ftp://ftp.ncbi.nlm.nih.gov/genomes/all/GCA/000/297/075/GCA_000297075.2_Ppseudo_final
SAMN02603054	Lactobacillus buchneri subsp. silagei CD034	ftp://ftp.ncbi.nlm.nih.gov/genomes/all/GCA/000/298/115/GCA_000298115.2_ASM29811v2
SAMN00016662	alpha proteobacterium HIMB5	ftp://ftp.ncbi.nlm.nih.gov/genomes/all/GCA/000/299/095/GCA_000299095.1_ASM29909v1
SAMN00010387	alpha proteobacterium HIMB59	ftp://ftp.ncbi.nlm.nih.gov/genomes/all/GCA/000/299/115/GCA_000299115.1_ASM29911v1
SAMN02603870	Leptospirillum ferriphilum ML-04	ftp://ftp.ncbi.nlm.nih.gov/genomes/all/GCA/000/299/235/GCA_000299235.1_ASM29923v1
SAMN02471159	Alcanivorax pacificus W11-5	ftp://ftp.ncbi.nlm.nih.gov/genomes/all/GCA/000/299/335/GCA_000299335.2_ASM29933v2
SAMN02603272	Gottschalkia acidurici 9a	ftp://ftp.ncbi.nlm.nih.gov/genomes/all/GCA/000/299/355/GCA_000299355.1_ASM29935v1
SAMN02603748	Exiguobacterium antarcticum B7	ftp://ftp.ncbi.nlm.nih.gov/genomes/all/GCA/000/299/435/GCA_000299435.1_ASM29943v1
SAMN02603953	Cycloclasticus sp. P1	ftp://ftp.ncbi.nlm.nih.gov/genomes/all/GCA/000/299/965/GCA_000299965.1_ASM29996v1
SAMN02603961	Alcanivorax dieselolei B5	ftp://ftp.ncbi.nlm.nih.gov/genomes/all/GCA/000/300/005/GCA_000300005.1_ASM30000v1
SAMN02603523	Paraburkholderia phenoliruptrix BR3459a	ftp://ftp.ncbi.nlm.nih.gov/genomes/all/GCA/000/300/095/GCA_000300095.1_ASM30009v1
SAMN02603179	Leuconostoc carnosum JB16	ftp://ftp.ncbi.nlm.nih.gov/genomes/all/GCA/000/300/135/GCA_000300135.1_ASM30013v1
SAMN02471162	Thalassospira xiamenensis M-5 = DSM 17429	ftp://ftp.ncbi.nlm.nih.gov/genomes/all/GCA/000/300/235/GCA_000300235.2_ASM30023v2
SAMN02469424	Piscirickettsia salmonis LF-89 = ATCC VR-1361	ftp://ftp.ncbi.nlm.nih.gov/genomes/all/GCA/000/300/295/GCA_000300295.4_ASM30029v4
SAMN02472168	Kosakonia sacchari SP1	ftp://ftp.ncbi.nlm.nih.gov/genomes/all/GCA/000/300/455/GCA_000300455.4_ASM30045v4
SAMN02604069	Acidovorax sp. KKS102	ftp://ftp.ncbi.nlm.nih.gov/genomes/all/GCA/000/302/535/GCA_000302535.1_ASM30253v1
SAMN02604114	Bifidobacterium asteroides PRL2011	ftp://ftp.ncbi.nlm.nih.gov/genomes/all/GCA/000/304/215/GCA_000304215.1_ASM30421v1
SAMEA2272070	Methylocystis sp. SC2	ftp://ftp.ncbi.nlm.nih.gov/genomes/all/GCA/000/304/315/GCA_000304315.1_Msp_SC2
SAMEA2272294	Cardinium endosymbiont cEper1 of Encarsia pergandiella	ftp://ftp.ncbi.nlm.nih.gov/genomes/all/GCA/000/304/455/GCA_000304455.1_CCh_cEper1
SAMN02603021	Borreliella afzelii HLJ01	ftp://ftp.ncbi.nlm.nih.gov/genomes/all/GCA/000/304/735/GCA_000304735.1_ASM30473v1
SAMN02604247	Dehalobacter sp. DCA	ftp://ftp.ncbi.nlm.nih.gov/genomes/all/GCA/000/305/775/GCA_000305775.1_ASM30577v1
SAMN02603035	Simiduia agarivorans SA1 = DSM 21679	ftp://ftp.ncbi.nlm.nih.gov/genomes/all/GCA/000/305/785/GCA_000305785.2_ASM30578v2
SAMN01141377	Dehalobacter sp. CF	ftp://ftp.ncbi.nlm.nih.gov/genomes/all/GCA/000/305/815/GCA_000305815.1_ASM30581v1
SAMN02603274	Thermacetogenium phaeum DSM 12270	ftp://ftp.ncbi.nlm.nih.gov/genomes/all/GCA/000/305/935/GCA_000305935.1_ASM30593v1
SAMN02436412	Leptospira mayottensis 200901116	ftp://ftp.ncbi.nlm.nih.gov/genomes/all/GCA/000/306/675/GCA_000306675.3_ASM30667v3
SAMEA2272685	Modestobacter marinus	ftp://ftp.ncbi.nlm.nih.gov/genomes/all/GCA/000/306/785/GCA_000306785.1_ASM30678v1
SAMEA2272360	Wolbachia endosymbiont of Onchocerca ochengi	ftp://ftp.ncbi.nlm.nih.gov/genomes/all/GCA/000/306/885/GCA_000306885.1_ASM30688v1
SAMEA2272749	Bordetella pertussis 18323	ftp://ftp.ncbi.nlm.nih.gov/genomes/all/GCA/000/306/945/GCA_000306945.1_ASM30694v1
SAMEA2272293	Desulfobacula toluolica Tol2	ftp://ftp.ncbi.nlm.nih.gov/genomes/all/GCA/000/307/105/GCA_000307105.1_ASM30710v1
SAMD00061112	Amphibacillus xylanus NBRC 15112	ftp://ftp.ncbi.nlm.nih.gov/genomes/all/GCA/000/307/165/GCA_000307165.1_ASM30716v1
SAMN02603686	Thermoanaerobacterium saccharolyticum JW/SL-YS485	ftp://ftp.ncbi.nlm.nih.gov/genomes/all/GCA/000/307/585/GCA_000307585.2_ASM30758v2
SAMN02261408	Thermus oshimai JL-2	ftp://ftp.ncbi.nlm.nih.gov/genomes/all/GCA/000/309/885/GCA_000309885.1_ASM30988v1
SAMN02470817	Pseudoalteromonas sp. Bsw20308	ftp://ftp.ncbi.nlm.nih.gov/genomes/all/GCA/000/310/105/GCA_000310105.2_ASM31010v2
SAMN02603014	Gluconobacter oxydans H24	ftp://ftp.ncbi.nlm.nih.gov/genomes/all/GCA/000/311/765/GCA_000311765.1_ASM31176v1
SAMN02604187	Anabaena sp. 90	ftp://ftp.ncbi.nlm.nih.gov/genomes/all/GCA/000/312/705/GCA_000312705.1_ASM31270v1
SAMN02470123	Leptospira santarosai serovar Shermani str. LT 821	ftp://ftp.ncbi.nlm.nih.gov/genomes/all/GCA/000/313/175/GCA_000313175.2_ASM31317v2
SAMN02603597	Mycoplasma hyorhinis SK76	ftp://ftp.ncbi.nlm.nih.gov/genomes/all/GCA/000/313/635/GCA_000313635.1_ASM31363v1
SAMN02604261	Pseudomonas sp. UW4	ftp://ftp.ncbi.nlm.nih.gov/genomes/all/GCA/000/316/175/GCA_000316175.1_ASM31617v1
SAMN02261330	Cyanobium gracile PCC 6307	ftp://ftp.ncbi.nlm.nih.gov/genomes/all/GCA/000/316/515/GCA_000316515.1_ASM31651v1
SAMN02261328	Calothrix sp. PCC 7507	ftp://ftp.ncbi.nlm.nih.gov/genomes/all/GCA/000/316/575/GCA_000316575.1_ASM31657v1
SAMN02232033	Leptolyngbya sp. PCC 7376	ftp://ftp.ncbi.nlm.nih.gov/genomes/all/GCA/000/316/605/GCA_000316605.1_ASM31660v1
SAMN02261332	Nostoc sp. PCC 7107	ftp://ftp.ncbi.nlm.nih.gov/genomes/all/GCA/000/316/625/GCA_000316625.1_ASM31662v1
SAMN02261333	Nostoc sp. PCC 7524	ftp://ftp.ncbi.nlm.nih.gov/genomes/all/GCA/000/316/645/GCA_000316645.1_ASM31664v1
SAMN02232049	Rivularia sp. PCC 7116	ftp://ftp.ncbi.nlm.nih.gov/genomes/all/GCA/000/316/665/GCA_000316665.1_ASM31666v1
SAMN02261337	Synechococcus sp. PCC 6312	ftp://ftp.ncbi.nlm.nih.gov/genomes/all/GCA/000/316/685/GCA_000316685.1_ASM31668v1
SAMN02261346	Pleurocapsa sp. PCC 7327	ftp://ftp.ncbi.nlm.nih.gov/genomes/all/GCA/000/317/025/GCA_000317025.1_ASM31702v1
SAMN02261348	Geitlerinema sp. PCC 7407	ftp://ftp.ncbi.nlm.nih.gov/genomes/all/GCA/000/317/045/GCA_000317045.1_ASM31704v1
SAMN02261336	Pseudanabaena sp. PCC 7367	ftp://ftp.ncbi.nlm.nih.gov/genomes/all/GCA/000/317/065/GCA_000317065.1_ASM31706v1
SAMN02261356	Synechococcus sp. PCC 7502	ftp://ftp.ncbi.nlm.nih.gov/genomes/all/GCA/000/317/085/GCA_000317085.1_ASM31708v1
SAMN02261334	Oscillatoria acuminata PCC 6304	ftp://ftp.ncbi.nlm.nih.gov/genomes/all/GCA/000/317/105/GCA_000317105.1_ASM31710v1
SAMN02261359	Chroococcidiopsis thermalis PCC 7203	ftp://ftp.ncbi.nlm.nih.gov/genomes/all/GCA/000/317/125/GCA_000317125.1_ASM31712v1
SAMN02641502	Mycolicibacterium neoaurum VKM Ac-1815D	ftp://ftp.ncbi.nlm.nih.gov/genomes/all/GCA/000/317/305/GCA_000317305.3_ASM31730v3
SAMN02261327	Calothrix sp. PCC 6303	ftp://ftp.ncbi.nlm.nih.gov/genomes/all/GCA/000/317/435/GCA_000317435.1_ASM31743v1
SAMN02261335	Oscillatoria nigro-viridis PCC 7112	ftp://ftp.ncbi.nlm.nih.gov/genomes/all/GCA/000/317/475/GCA_000317475.1_ASM31747v1
SAMN02261349	Crinalium epipsammum PCC 9333	ftp://ftp.ncbi.nlm.nih.gov/genomes/all/GCA/000/317/495/GCA_000317495.1_ASM31749v1
SAMN02261351	Microcoleus sp. PCC 7113	ftp://ftp.ncbi.nlm.nih.gov/genomes/all/GCA/000/317/515/GCA_000317515.1_ASM31751v1
SAMN02261347	Gloeocapsa sp. PCC 7428	ftp://ftp.ncbi.nlm.nih.gov/genomes/all/GCA/000/317/555/GCA_000317555.1_ASM31755v1
SAMN02261352	Stanieria cyanosphaera PCC 7437	ftp://ftp.ncbi.nlm.nih.gov/genomes/all/GCA/000/317/575/GCA_000317575.1_ASM31757v1
SAMN02261331	Dactylococcopsis salina PCC 8305	ftp://ftp.ncbi.nlm.nih.gov/genomes/all/GCA/000/317/615/GCA_000317615.1_ASM31761v1
SAMN02232029	Halothece sp. PCC 7418	ftp://ftp.ncbi.nlm.nih.gov/genomes/all/GCA/000/317/635/GCA_000317635.1_ASM31763v1
SAMN02261329	Cyanobacterium aponinum PCC 10605	ftp://ftp.ncbi.nlm.nih.gov/genomes/all/GCA/000/317/675/GCA_000317675.1_ASM31767v1
SAMN02232008	Anabaena cylindrica PCC 7122	ftp://ftp.ncbi.nlm.nih.gov/genomes/all/GCA/000/317/695/GCA_000317695.1_ASM31769v1
SAMN02261392	Deinococcus peraridilitoris DSM 19664	ftp://ftp.ncbi.nlm.nih.gov/genomes/all/GCA/000/317/835/GCA_000317835.1_ASM31783v1
SAMEA3138428	Streptococcus dysgalactiae subsp. equisimilis AC-2713	ftp://ftp.ncbi.nlm.nih.gov/genomes/all/GCA/000/317/855/GCA_000317855.1_ASM31785v1
SAMEA2272423	Carnobacterium maltaromaticum LMA28	ftp://ftp.ncbi.nlm.nih.gov/genomes/all/GCA/000/317/975/GCA_000317975.2_ASM31797v2
SAMN02641519	Candidatus Kinetoplastibacterium crithidii (ex Angomonas deanei ATCC 30255)	ftp://ftp.ncbi.nlm.nih.gov/genomes/all/GCA/000/319/225/GCA_000319225.1_ASM31922v1
SAMN02641518	Candidatus Kinetoplastibacterium blastocrithidii (ex Strigomonas culicis)	ftp://ftp.ncbi.nlm.nih.gov/genomes/all/GCA/000/319/245/GCA_000319245.1_ASM31924v1
SAMN02604248	Candidatus Endolissoclinum faulkneri L2	ftp://ftp.ncbi.nlm.nih.gov/genomes/all/GCA/000/319/385/GCA_000319385.1_ASM31938v1
SAMN02603230	Spiribacter salinus M19-40	ftp://ftp.ncbi.nlm.nih.gov/genomes/all/GCA/000/319/575/GCA_000319575.2_ASM31957v2
SAMN02602962	Thioalkalivibrio nitratireducens DSM 14787	ftp://ftp.ncbi.nlm.nih.gov/genomes/all/GCA/000/321/415/GCA_000321415.2_ASM32141v2
SAMN02603038	Brachyspira pilosicoli P43/6/78	ftp://ftp.ncbi.nlm.nih.gov/genomes/all/GCA/000/325/665/GCA_000325665.1_ASM32566v1
SAMN02232018	Echinicola vietnamensis DSM 17526	ftp://ftp.ncbi.nlm.nih.gov/genomes/all/GCA/000/325/705/GCA_000325705.1_ASM32570v1
SAMN02604174	Liberibacter crescens BT-1	ftp://ftp.ncbi.nlm.nih.gov/genomes/all/GCA/000/325/745/GCA_000325745.1_ASM32574v1
SAMN02232063	Thioflavicoccus mobilis 8321	ftp://ftp.ncbi.nlm.nih.gov/genomes/all/GCA/000/327/045/GCA_000327045.1_ASM32704v1
SAMN02261384	Mycobacterium sp. JS623	ftp://ftp.ncbi.nlm.nih.gov/genomes/all/GCA/000/328/565/GCA_000328565.1_ASM32856v1
SAMN02261360	Halobacteroides halobius DSM 5150	ftp://ftp.ncbi.nlm.nih.gov/genomes/all/GCA/000/328/625/GCA_000328625.1_ASM32862v1
SAMEA2272236	Saccharothrix espanaensis DSM 44229	ftp://ftp.ncbi.nlm.nih.gov/genomes/all/GCA/000/328/705/GCA_000328705.1_ASM32870v1
SAMEA2272437	Tepidanaerobacter acetatoxydans Re1	ftp://ftp.ncbi.nlm.nih.gov/genomes/all/GCA/000/328/765/GCA_000328765.2_ASM32876v2
SAMN02744036	Enterobacteriaceae bacterium strain FGI 57	ftp://ftp.ncbi.nlm.nih.gov/genomes/all/GCA/000/330/845/GCA_000330845.1_ASM33084v1
SAMN02604288	Serratia sp. FGI94	ftp://ftp.ncbi.nlm.nih.gov/genomes/all/GCA/000/330/865/GCA_000330865.1_ASM33086v1
SAMN02604105	Rhizobium tropici CIAT 899	ftp://ftp.ncbi.nlm.nih.gov/genomes/all/GCA/000/330/885/GCA_000330885.1_ASM33088v1
SAMN02603594	Myxococcus stipitatus DSM 14675	ftp://ftp.ncbi.nlm.nih.gov/genomes/all/GCA/000/331/735/GCA_000331735.1_ASM33173v1
SAMN02604333	Candidatus Uzinura diaspidicola str. ASNER	ftp://ftp.ncbi.nlm.nih.gov/genomes/all/GCA/000/331/975/GCA_000331975.1_ASM33197v1
SAMN02603280	Thermoclostridium stercorarium subsp. stercorarium DSM 8532	ftp://ftp.ncbi.nlm.nih.gov/genomes/all/GCA/000/331/995/GCA_000331995.1_ASM33199v1
SAMN02603479	Nonlabens dokdonensis DSW-6	ftp://ftp.ncbi.nlm.nih.gov/genomes/all/GCA/000/332/115/GCA_000332115.1_ASM33211v1
SAMN02604108	Blattabacterium sp. (Blatta orientalis) str. Tarazona	ftp://ftp.ncbi.nlm.nih.gov/genomes/all/GCA/000/334/405/GCA_000334405.1_ASM33440v1
SAMN02603276	Geobacillus sp. GHH01	ftp://ftp.ncbi.nlm.nih.gov/genomes/all/GCA/000/336/445/GCA_000336445.1_ASM33644v1
SAMN02603296	Pseudomonas poae RE*1-1-14	ftp://ftp.ncbi.nlm.nih.gov/genomes/all/GCA/000/336/465/GCA_000336465.1_ASM33646v1
SAMN01918491	Mycobacterium haemophilum DSM 44634	ftp://ftp.ncbi.nlm.nih.gov/genomes/all/GCA/000/340/435/GCA_000340435.3_ASM34043v3
SAMN02603388	Synechocystis sp. PCC 6803	ftp://ftp.ncbi.nlm.nih.gov/genomes/all/GCA/000/340/785/GCA_000340785.1_ASM34078v1
SAMN02641643	Candidatus Kinetoplastibacterium desouzaii TCC079E	ftp://ftp.ncbi.nlm.nih.gov/genomes/all/GCA/000/340/795/GCA_000340795.1_ASM34079v1
SAMN02641642	Candidatus Kinetoplastibacterium crithidii TCC036E	ftp://ftp.ncbi.nlm.nih.gov/genomes/all/GCA/000/340/825/GCA_000340825.1_ASM34082v1
SAMN02641644	Candidatus Kinetoplastibacterium oncopeltii TCC290E	ftp://ftp.ncbi.nlm.nih.gov/genomes/all/GCA/000/340/865/GCA_000340865.1_ASM34086v1
SAMN02603265	Clostridium saccharoperbutylacetonicum N1-4(HMT)	ftp://ftp.ncbi.nlm.nih.gov/genomes/all/GCA/000/340/885/GCA_000340885.1_ASM34088v1
SAMN02641645	Candidatus Kinetoplastibacterium galatii TCC219	ftp://ftp.ncbi.nlm.nih.gov/genomes/all/GCA/000/340/905/GCA_000340905.1_ASM34090v1
SAMN02641646	Candidatus Kinetoplastibacterium blastocrithidii TCC012E	ftp://ftp.ncbi.nlm.nih.gov/genomes/all/GCA/000/340/925/GCA_000340925.1_ASM34092v1
SAMN02603027	Corynebacterium halotolerans YIM 70093 = DSM 44683	ftp://ftp.ncbi.nlm.nih.gov/genomes/all/GCA/000/341/345/GCA_000341345.1_ASM34134v1
SAMN02604270	Bartonella australis Aust/NH1	ftp://ftp.ncbi.nlm.nih.gov/genomes/all/GCA/000/341/355/GCA_000341355.1_ASM34135v1
SAMN02604271	Bartonella vinsonii subsp. berkhoffii str. Winnie	ftp://ftp.ncbi.nlm.nih.gov/genomes/all/GCA/000/341/385/GCA_000341385.1_ASM34138v1
SAMN02602964	Desulfocapsa sulfexigens DSM 10523	ftp://ftp.ncbi.nlm.nih.gov/genomes/all/GCA/000/341/395/GCA_000341395.1_ASM34139v1
SAMN02951876	Bordetella holmesii F627	ftp://ftp.ncbi.nlm.nih.gov/genomes/all/GCA/000/341/465/GCA_000341465.2_ASM34146v2
SAMN02232031	Hydrogenobaculum sp. HO	ftp://ftp.ncbi.nlm.nih.gov/genomes/all/GCA/000/341/855/GCA_000341855.1_ASM34185v1
SAMN02641529	beta proteobacterium CB	ftp://ftp.ncbi.nlm.nih.gov/genomes/all/GCA/000/342/265/GCA_000342265.1_ASM34226v1
SAMN02471925	Pseudomonas syringae pv. actinidiae str. Shaanxi_M228	ftp://ftp.ncbi.nlm.nih.gov/genomes/all/GCA/000/344/475/GCA_000344475.3_ASM34447v3
SAMN02603058	Corynebacterium callunae DSM 20147	ftp://ftp.ncbi.nlm.nih.gov/genomes/all/GCA/000/344/785/GCA_000344785.1_ASM34478v1
SAMD00061052	Bradyrhizobium oligotrophicum S58	ftp://ftp.ncbi.nlm.nih.gov/genomes/all/GCA/000/344/805/GCA_000344805.1_ASM34480v1
SAMN02469436	Pseudomonas sp. Lz4W	ftp://ftp.ncbi.nlm.nih.gov/genomes/all/GCA/000/346/225/GCA_000346225.2_ASM34622v2
SAMN02048828	Bibersteinia trehalosi USDA-ARS-USMARC-192	ftp://ftp.ncbi.nlm.nih.gov/genomes/all/GCA/000/347/595/GCA_000347595.1_ASM34759v1
SAMN02603050	Paraglaciecola psychrophila 170	ftp://ftp.ncbi.nlm.nih.gov/genomes/all/GCA/000/347/635/GCA_000347635.1_ASM34763v1
SAMN02603295	Sphingomonas sp. MM-1	ftp://ftp.ncbi.nlm.nih.gov/genomes/all/GCA/000/347/675/GCA_000347675.2_ASM34767v2
SAMN02603226	Bifidobacterium thermophilum RBL67	ftp://ftp.ncbi.nlm.nih.gov/genomes/all/GCA/000/347/695/GCA_000347695.1_ASM34769v1
SAMN02603613	Edwardsiella piscicida C07-087	ftp://ftp.ncbi.nlm.nih.gov/genomes/all/GCA/000/348/565/GCA_000348565.1_ASM34856v1
SAMN02603863	Xanthomonas axonopodis Xac29-1	ftp://ftp.ncbi.nlm.nih.gov/genomes/all/GCA/000/348/585/GCA_000348585.1_ASM34858v1
SAMN02604325	Bdellovibrio exovorus JSS	ftp://ftp.ncbi.nlm.nih.gov/genomes/all/GCA/000/348/725/GCA_000348725.1_ASM34872v1
SAMN02232032	Hydrogenobaculum sp. SN	ftp://ftp.ncbi.nlm.nih.gov/genomes/all/GCA/000/348/765/GCA_000348765.2_ASM34876v2
SAMD00060985	Ilumatobacter coccineus YM16-304	ftp://ftp.ncbi.nlm.nih.gov/genomes/all/GCA/000/348/785/GCA_000348785.1_ASM34878v1
SAMD00061034	Blattabacterium cuenoti BPAA	ftp://ftp.ncbi.nlm.nih.gov/genomes/all/GCA/000/348/805/GCA_000348805.1_ASM34880v1
SAMN02603165	Xanthomonas citri subsp. citri Aw12879	ftp://ftp.ncbi.nlm.nih.gov/genomes/all/GCA/000/349/225/GCA_000349225.1_ASM34922v1
SAMN02603735	Pseudomonas sp. ATCC 13867	ftp://ftp.ncbi.nlm.nih.gov/genomes/all/GCA/000/349/845/GCA_000349845.1_ASM34984v1
SAMD00061029	Azoarcus sp. KH32C	ftp://ftp.ncbi.nlm.nih.gov/genomes/all/GCA/000/349/945/GCA_000349945.1_ASM34994v1
SAMD00061010	Helicobacter cinaedi CCUG 18818 = ATCC BAA-847	ftp://ftp.ncbi.nlm.nih.gov/genomes/all/GCA/000/349/975/GCA_000349975.1_ASM34997v1
SAMN02603463	Vibrio alginolyticus NBRC 15630 = ATCC 17749	ftp://ftp.ncbi.nlm.nih.gov/genomes/all/GCA/000/354/175/GCA_000354175.2_ASM35417v2
SAMEA2272589	Thalassolituus oleivorans MIL-1	ftp://ftp.ncbi.nlm.nih.gov/genomes/all/GCA/000/355/675/GCA_000355675.1_ASM35567v1
SAMEA2272307	Nitrosospira lacus	ftp://ftp.ncbi.nlm.nih.gov/genomes/all/GCA/000/355/765/GCA_000355765.4_ASM35576v4
SAMN02603310	Streptomyces albidoflavus	ftp://ftp.ncbi.nlm.nih.gov/genomes/all/GCA/000/359/525/GCA_000359525.1_ASM35952v1
SAMN02471377	Methylobacterium mesophilicum SR1.6/6	ftp://ftp.ncbi.nlm.nih.gov/genomes/all/GCA/000/364/445/GCA_000364445.2_ASM36444v2
SAMN01821993	Streptomyces sp. PAMC 26508	ftp://ftp.ncbi.nlm.nih.gov/genomes/all/GCA/000/364/805/GCA_000364805.1_ASM36480v1
SAMN02603001	Cutibacterium avidum 44067	ftp://ftp.ncbi.nlm.nih.gov/genomes/all/GCA/000/367/205/GCA_000367205.1_ASM36720v1
SAMN01983876	Rickettsia prowazekii str. Breinl	ftp://ftp.ncbi.nlm.nih.gov/genomes/all/GCA/000/367/405/GCA_000367405.1_ASM36740v1
SAMN02603584	Raoultella ornithinolytica B6	ftp://ftp.ncbi.nlm.nih.gov/genomes/all/GCA/000/367/425/GCA_000367425.1_ASM36742v1
SAMN02471033	Epibacterium mobile F1926	ftp://ftp.ncbi.nlm.nih.gov/genomes/all/GCA/000/376/545/GCA_000376545.2_ASM37654v2
SAMN02604272	Wolbachia endosymbiont of Drosophila simulans wNo	ftp://ftp.ncbi.nlm.nih.gov/genomes/all/GCA/000/376/585/GCA_000376585.1_ASM37658v1
SAMN02604273	Wolbachia endosymbiont of Drosophila simulans wHa	ftp://ftp.ncbi.nlm.nih.gov/genomes/all/GCA/000/376/605/GCA_000376605.1_ASM37660v1
SAMN02603277	Mannheimia haemolytica M42548	ftp://ftp.ncbi.nlm.nih.gov/genomes/all/GCA/000/376/645/GCA_000376645.1_ASM37664v1
SAMN02603305	Streptomyces fulvissimus DSM 40593	ftp://ftp.ncbi.nlm.nih.gov/genomes/all/GCA/000/385/945/GCA_000385945.1_ASM38594v1
SAMN02603860	Actinoplanes sp. N902-109	ftp://ftp.ncbi.nlm.nih.gov/genomes/all/GCA/000/389/965/GCA_000389965.1_ASM38996v1
SAMN02602963	Candidatus Saccharimonas aalborgensis	ftp://ftp.ncbi.nlm.nih.gov/genomes/all/GCA/000/392/435/GCA_000392435.1_ASM39243v1
SAMN02603946	Strawberry lethal yellows phytoplasma (CPA) str. NZSb11	ftp://ftp.ncbi.nlm.nih.gov/genomes/all/GCA/000/397/185/GCA_000397185.1_ASM39718v1
SAMN02603271	Pseudomonas protegens CHA0	ftp://ftp.ncbi.nlm.nih.gov/genomes/all/GCA/000/397/205/GCA_000397205.1_ASM39720v1
SAMN02603859	Amycolatopsis keratiniphila	ftp://ftp.ncbi.nlm.nih.gov/genomes/all/GCA/000/400/635/GCA_000400635.2_ASM40063v2
SAMN02602968	Spiroplasma chrysopicola DF-1	ftp://ftp.ncbi.nlm.nih.gov/genomes/all/GCA/000/400/935/GCA_000400935.1_ASM40093v1
SAMN02602969	Spiroplasma syrphidicola EA-1	ftp://ftp.ncbi.nlm.nih.gov/genomes/all/GCA/000/400/955/GCA_000400955.1_ASM40095v1
SAMD00012854	Burkholderia insecticola	ftp://ftp.ncbi.nlm.nih.gov/genomes/all/GCA/000/402/035/GCA_000402035.1_ASM40203v1
SAMN02603907	Enterobacter sp. R4-368	ftp://ftp.ncbi.nlm.nih.gov/genomes/all/GCA/000/410/515/GCA_000410515.1_ASM41051v1
SAMN02471086	Streptomyces sp. Mg1	ftp://ftp.ncbi.nlm.nih.gov/genomes/all/GCA/000/412/265/GCA_000412265.2_ASM41226v2
SAMD00061028	Pseudomonas putida NBRC 14164	ftp://ftp.ncbi.nlm.nih.gov/genomes/all/GCA/000/412/675/GCA_000412675.1_ASM41267v1
SAMD00061053	Pseudomonas resinovorans NBRC 106553	ftp://ftp.ncbi.nlm.nih.gov/genomes/all/GCA/000/412/695/GCA_000412695.1_ASM41269v1
SAMN02469803	Mycobacterium sp. VKM Ac-1817D	ftp://ftp.ncbi.nlm.nih.gov/genomes/all/GCA/000/416/365/GCA_000416365.2_ASM41636v2
SAMN02603914	Psychrobacter sp. G	ftp://ftp.ncbi.nlm.nih.gov/genomes/all/GCA/000/418/305/GCA_000418305.1_ASM41830v1
SAMN02603028	Corynebacterium terpenotabidum Y-11	ftp://ftp.ncbi.nlm.nih.gov/genomes/all/GCA/000/418/365/GCA_000418365.1_ASM41836v1
SAMN02604177	Serratia liquefaciens ATCC 27592	ftp://ftp.ncbi.nlm.nih.gov/genomes/all/GCA/000/422/085/GCA_000422085.1_ASM42208v1
SAMN02602966	Spiroplasma taiwanense CT-1	ftp://ftp.ncbi.nlm.nih.gov/genomes/all/GCA/000/439/435/GCA_000439435.1_ASM43943v1
SAMN02602967	Spiroplasma diminutum CUAS-1	ftp://ftp.ncbi.nlm.nih.gov/genomes/all/GCA/000/439/455/GCA_000439455.1_ASM43945v1
SAMN02603760	Candidatus Profftella armatura	ftp://ftp.ncbi.nlm.nih.gov/genomes/all/GCA/000/441/555/GCA_000441555.1_ASM44155v1
SAMN02603046	Cycloclasticus zancles 78-ME	ftp://ftp.ncbi.nlm.nih.gov/genomes/all/GCA/000/442/595/GCA_000442595.1_ASM44259v1
SAMN02641653	Candidatus Nasuia deltocephalinicola str. NAS-ALF	ftp://ftp.ncbi.nlm.nih.gov/genomes/all/GCA/000/442/605/GCA_000442605.1_ASM44260v1
SAMN02603057	Corynebacterium maris DSM 45190	ftp://ftp.ncbi.nlm.nih.gov/genomes/all/GCA/000/442/645/GCA_000442645.1_ASM44264v1
SAMN02603029	Streptomyces collinus Tu 365	ftp://ftp.ncbi.nlm.nih.gov/genomes/all/GCA/000/444/875/GCA_000444875.1_ASM44487v1
SAMN02604253	Paracoccus aminophilus JCM 7686	ftp://ftp.ncbi.nlm.nih.gov/genomes/all/GCA/000/444/995/GCA_000444995.1_ASM44499v1
SAMN02604147	Borrelia miyamotoi LB-2001	ftp://ftp.ncbi.nlm.nih.gov/genomes/all/GCA/000/445/425/GCA_000445425.4_ASM44542v4
SAMN02603868	Geobacillus genomosp. 3	ftp://ftp.ncbi.nlm.nih.gov/genomes/all/GCA/000/445/995/GCA_000445995.2_ASM44599v2
SAMN02603890	Treponema pedis str. T A4	ftp://ftp.ncbi.nlm.nih.gov/genomes/all/GCA/000/447/675/GCA_000447675.1_ASM44767v1
SAMN02471572	Pseudomonas asturiensis	ftp://ftp.ncbi.nlm.nih.gov/genomes/all/GCA/000/452/745/GCA_000452745.3_ASM45274v3
SAMEA3138809	Flavobacterium indicum GPTSA100-9 = DSM 17447	ftp://ftp.ncbi.nlm.nih.gov/genomes/all/GCA/000/455/605/GCA_000455605.1_GPTSA100-9
SAMN02470747	Serratia sp. ATCC 39006	ftp://ftp.ncbi.nlm.nih.gov/genomes/all/GCA/000/463/345/GCA_000463345.3_ASM46334v3
SAMN02603659	Streptococcus intermedius B196	ftp://ftp.ncbi.nlm.nih.gov/genomes/all/GCA/000/463/355/GCA_000463355.1_ASM46335v1
SAMN02603661	Streptococcus constellatus subsp. pharyngis C1050	ftp://ftp.ncbi.nlm.nih.gov/genomes/all/GCA/000/463/425/GCA_000463425.1_ASM46342v1
SAMN02603663	Streptococcus anginosus C238	ftp://ftp.ncbi.nlm.nih.gov/genomes/all/GCA/000/463/505/GCA_000463505.1_ASM46350v1
SAMN02469740	Bacillus sp. NSP9.1	ftp://ftp.ncbi.nlm.nih.gov/genomes/all/GCA/000/465/465/GCA_000465465.2_ASM46546v2
SAMN02208949	Cellulophaga baltica 18	ftp://ftp.ncbi.nlm.nih.gov/genomes/all/GCA/000/468/615/GCA_000468615.2_ASM46861v2
SAMN02469735	Bacillus sp. SB49	ftp://ftp.ncbi.nlm.nih.gov/genomes/all/GCA/000/469/135/GCA_000469135.2_ASM46913v2
SAMN02469742	Bacillus sp. NSP2.1	ftp://ftp.ncbi.nlm.nih.gov/genomes/all/GCA/000/470/975/GCA_000470975.2_ASM47097v2
SAMN02435823	Chlamydia gallinacea 08-1274/3	ftp://ftp.ncbi.nlm.nih.gov/genomes/all/GCA/000/471/025/GCA_000471025.2_ASM47102v2
SAMN02604283	Blattabacterium sp. (Nauphoeta cinerea)	ftp://ftp.ncbi.nlm.nih.gov/genomes/all/GCA/000/471/965/GCA_000471965.1_ASM47196v1
SAMN02604281	Bacillus infantis NRRL B-14911	ftp://ftp.ncbi.nlm.nih.gov/genomes/all/GCA/000/473/245/GCA_000473245.1_ASM47324v1
SAMN02641638	Bacteroidales bacterium CF	ftp://ftp.ncbi.nlm.nih.gov/genomes/all/GCA/000/473/305/GCA_000473305.1_ASM47330v1
SAMN02603278	Clostridium saccharobutylicum DSM 13864	ftp://ftp.ncbi.nlm.nih.gov/genomes/all/GCA/000/473/995/GCA_000473995.1_ASM47399v1
SAMN02603139	synthetic Escherichia coli C321.deltaA	ftp://ftp.ncbi.nlm.nih.gov/genomes/all/GCA/000/474/035/GCA_000474035.1_ASM47403v1
SAMN02360547	Mycoplasma parvum str. Indiana	ftp://ftp.ncbi.nlm.nih.gov/genomes/all/GCA/000/477/415/GCA_000477415.1_ASM47741v1
SAMN02603948	Candidatus Symbiobacter mobilis CR	ftp://ftp.ncbi.nlm.nih.gov/genomes/all/GCA/000/477/435/GCA_000477435.1_ASM47743v1
SAMN02471775	Synechocystis sp. PCC 6714	ftp://ftp.ncbi.nlm.nih.gov/genomes/all/GCA/000/478/825/GCA_000478825.2_ASM47882v2
SAMD00061014	Adlercreutzia equolifaciens DSM 19450	ftp://ftp.ncbi.nlm.nih.gov/genomes/all/GCA/000/478/885/GCA_000478885.1_ASM47888v1
SAMD00015704	Candidatus Pantoea carbekii	ftp://ftp.ncbi.nlm.nih.gov/genomes/all/GCA/000/478/905/GCA_000478905.1_ASM47890v1
SAMN02343234	Streptococcus sp. I-P16	ftp://ftp.ncbi.nlm.nih.gov/genomes/all/GCA/000/479/315/GCA_000479315.1_ASM47931v1
SAMN02299294	Streptococcus sp. I-G2	ftp://ftp.ncbi.nlm.nih.gov/genomes/all/GCA/000/479/335/GCA_000479335.1_ASM47933v1
SAMN02358571	Clostridium autoethanogenum DSM 10061	ftp://ftp.ncbi.nlm.nih.gov/genomes/all/GCA/000/484/505/GCA_000484505.1_ASM48450v1
SAMN02604186	Gloeobacter kilaueensis JS1	ftp://ftp.ncbi.nlm.nih.gov/genomes/all/GCA/000/484/535/GCA_000484535.1_ASM48453v1
SAMN02603231	Spiribacter curvatus	ftp://ftp.ncbi.nlm.nih.gov/genomes/all/GCA/000/485/905/GCA_000485905.1_ASM48590v1
SAMN02604179	Carnobacterium inhibens subsp. gilichinskyi	ftp://ftp.ncbi.nlm.nih.gov/genomes/all/GCA/000/493/735/GCA_000493735.1_ASM49373v1
SAMN02603031	Actinoplanes friuliensis DSM 7358	ftp://ftp.ncbi.nlm.nih.gov/genomes/all/GCA/000/494/755/GCA_000494755.1_ASM49475v1
SAMN02603493	Staphylococcus pasteuri SP1	ftp://ftp.ncbi.nlm.nih.gov/genomes/all/GCA/000/494/875/GCA_000494875.1_ASM49487v1
SAMN02603030	Pseudomonas sp. VLB120	ftp://ftp.ncbi.nlm.nih.gov/genomes/all/GCA/000/494/915/GCA_000494915.1_ASM49491v1
SAMN02470988	Elizabethkingia anophelis NUHP1	ftp://ftp.ncbi.nlm.nih.gov/genomes/all/GCA/000/495/935/GCA_000495935.2_ASM49593v2
SAMN02389599	Bacillus toyonensis BCT-7112	ftp://ftp.ncbi.nlm.nih.gov/genomes/all/GCA/000/496/285/GCA_000496285.1_ASM49628v1
SAMN02351601	Exiguobacterium sp. MH3	ftp://ftp.ncbi.nlm.nih.gov/genomes/all/GCA/000/496/635/GCA_000496635.1_ASM49663v1
SAMN02470220	Pseudomonas soli	ftp://ftp.ncbi.nlm.nih.gov/genomes/all/GCA/000/498/975/GCA_000498975.2_ASM49897v2
SAMEA3138824	Rhizobium sp. IRBG74	ftp://ftp.ncbi.nlm.nih.gov/genomes/all/GCA/000/499/645/GCA_000499645.1_IRBG74
SAMEA4532341	Rickettsia monacensis	ftp://ftp.ncbi.nlm.nih.gov/genomes/all/GCA/000/499/665/GCA_000499665.2_RMONA_1
SAMN02641479	Spiroplasma apis B31	ftp://ftp.ncbi.nlm.nih.gov/genomes/all/GCA/000/500/935/GCA_000500935.1_ASM50093v1
SAMN00998488	candidate division SR1 bacterium RAAC1_SR1_1	ftp://ftp.ncbi.nlm.nih.gov/genomes/all/GCA/000/503/875/GCA_000503875.1_ASM50387v1
SAMN02641510	Hyphomicrobium nitrativorans NL23	ftp://ftp.ncbi.nlm.nih.gov/genomes/all/GCA/000/503/895/GCA_000503895.1_ASM50389v1
SAMD00061063	Enterococcus mundtii QU 25	ftp://ftp.ncbi.nlm.nih.gov/genomes/all/GCA/000/504/125/GCA_000504125.1_ASM50412v1
SAMN02641525	Francisella noatunensis subsp. orientalis LADL--07-285A	ftp://ftp.ncbi.nlm.nih.gov/genomes/all/GCA/000/505/725/GCA_000505725.1_ASM50572v1
SAMN02641517	Salinispira pacifica	ftp://ftp.ncbi.nlm.nih.gov/genomes/all/GCA/000/507/245/GCA_000507245.1_ASM50724v1
SAMN02389528	Pseudomonas sp. TKP	ftp://ftp.ncbi.nlm.nih.gov/genomes/all/GCA/000/508/205/GCA_000508205.1_ASM50820v1
SAMN02641637	Ehrlichia muris AS145	ftp://ftp.ncbi.nlm.nih.gov/genomes/all/GCA/000/508/225/GCA_000508225.1_ASM50822v1
SAMN02641557	Mycoplasma ovis str. Michigan	ftp://ftp.ncbi.nlm.nih.gov/genomes/all/GCA/000/508/245/GCA_000508245.1_ASM50824v1
SAMN02641478	Rhodococcus pyridinivorans SB3094	ftp://ftp.ncbi.nlm.nih.gov/genomes/all/GCA/000/511/305/GCA_000511305.1_ASM51130v1
SAMN00261344	Pseudomonas sp. FGI182	ftp://ftp.ncbi.nlm.nih.gov/genomes/all/GCA/000/511/325/GCA_000511325.1_ASM51132v1
SAMN02769646	Leisingera methylohalidivorans DSM 14336	ftp://ftp.ncbi.nlm.nih.gov/genomes/all/GCA/000/511/355/GCA_000511355.1_ASM51135v1
SAMN02641497	Phaeobacter gallaeciensis DSM 26640	ftp://ftp.ncbi.nlm.nih.gov/genomes/all/GCA/000/511/385/GCA_000511385.1_ASM51138v1
SAMN02641387	Escherichia albertii KF1	ftp://ftp.ncbi.nlm.nih.gov/genomes/all/GCA/000/512/125/GCA_000512125.1_ASM51212v1
SAMN02641595	Borrelia parkeri HR1	ftp://ftp.ncbi.nlm.nih.gov/genomes/all/GCA/000/512/145/GCA_000512145.2_ASM51214v2
SAMN02641489	Sphingomonas sanxanigenens DSM 19645 = NX02	ftp://ftp.ncbi.nlm.nih.gov/genomes/all/GCA/000/512/205/GCA_000512205.2_ASM51220v2
SAMN02641506	Legionella oakridgensis ATCC 33761 = DSM 21215	ftp://ftp.ncbi.nlm.nih.gov/genomes/all/GCA/000/512/355/GCA_000512355.1_ASM51235v1
SAMN02769647	Thermocrinis ruber	ftp://ftp.ncbi.nlm.nih.gov/genomes/all/GCA/000/512/735/GCA_000512735.1_ASM51273v1
SAMN02769648	Dehalobacter restrictus DSM 9455	ftp://ftp.ncbi.nlm.nih.gov/genomes/all/GCA/000/512/895/GCA_000512895.1_ASM51289v1
SAMN02769649	Barnesiella viscericola DSM 18177	ftp://ftp.ncbi.nlm.nih.gov/genomes/all/GCA/000/512/915/GCA_000512915.1_ASM51291v1
SAMEA3138834	Serratia marcescens subsp. marcescens Db11	ftp://ftp.ncbi.nlm.nih.gov/genomes/all/GCA/000/513/215/GCA_000513215.1_DB11
SAMEA3138838	Magnetospirillum gryphiswaldense MSR-1 v2	ftp://ftp.ncbi.nlm.nih.gov/genomes/all/GCA/000/513/295/GCA_000513295.1_MGMSRv2
SAMEA3138847	Candidatus Babela massiliensis	ftp://ftp.ncbi.nlm.nih.gov/genomes/all/GCA/000/513/475/GCA_000513475.1_Bbla
SAMN02641561	Pseudomonas cichorii JBC1	ftp://ftp.ncbi.nlm.nih.gov/genomes/all/GCA/000/517/305/GCA_000517305.1_ASM51730v1
SAMN02641641	Candidatus Sodalis pierantonius str. SOPE	ftp://ftp.ncbi.nlm.nih.gov/genomes/all/GCA/000/517/405/GCA_000517405.1_ASM51740v1
SAMN02641639	Sodalis praecaptivus	ftp://ftp.ncbi.nlm.nih.gov/genomes/all/GCA/000/517/425/GCA_000517425.1_ASM51742v1
SAMN02769651	Desulfurella acetivorans A63	ftp://ftp.ncbi.nlm.nih.gov/genomes/all/GCA/000/517/565/GCA_000517565.1_ASM51756v1
SAMN02569064	Chania multitudinisentens RB-25	ftp://ftp.ncbi.nlm.nih.gov/genomes/all/GCA/000/520/015/GCA_000520015.2_ASM52001v2
SAMN02641504	Advenella mimigardefordensis DPN7	ftp://ftp.ncbi.nlm.nih.gov/genomes/all/GCA/000/521/505/GCA_000521505.1_ASM52150v1
SAMN03081505	Mannheimia sp. USDA-ARS-USMARC-1261	ftp://ftp.ncbi.nlm.nih.gov/genomes/all/GCA/000/521/605/GCA_000521605.1_ASM52160v1
SAMN03081506	Mannheimia varigena USDA-ARS-USMARC-1296	ftp://ftp.ncbi.nlm.nih.gov/genomes/all/GCA/000/521/655/GCA_000521655.1_ASM52165v1
SAMN02641636	Gemmatirosa kalamazoonesis	ftp://ftp.ncbi.nlm.nih.gov/genomes/all/GCA/000/522/985/GCA_000522985.1_ASM52298v1
SAMN02641505	Nocardia nova SH22a	ftp://ftp.ncbi.nlm.nih.gov/genomes/all/GCA/000/523/235/GCA_000523235.1_ASM52323v1
SAMN02641634	Mycoplasma bovoculi M165/69	ftp://ftp.ncbi.nlm.nih.gov/genomes/all/GCA/000/524/555/GCA_000524555.1_ASM52455v1
SAMN02641507	Kutzneria albida DSM 43870	ftp://ftp.ncbi.nlm.nih.gov/genomes/all/GCA/000/525/635/GCA_000525635.1_ASM52563v1
SAMN03081454	Corynebacterium casei LMG S-19264	ftp://ftp.ncbi.nlm.nih.gov/genomes/all/GCA/000/550/785/GCA_000550785.1_ASM55078v1
SAMN03081455	Corynebacterium vitaeruminis DSM 20294	ftp://ftp.ncbi.nlm.nih.gov/genomes/all/GCA/000/550/805/GCA_000550805.1_ASM55080v1
SAMN03081474	Spiroplasma culicicola AES-1	ftp://ftp.ncbi.nlm.nih.gov/genomes/all/GCA/000/565/175/GCA_000565175.1_ASM56517v1
SAMN03081484	Spiroplasma mirum ATCC 29335	ftp://ftp.ncbi.nlm.nih.gov/genomes/all/GCA/000/565/195/GCA_000565195.1_ASM56519v1
SAMN03081504	Spiroplasma sabaudiense Ar-1343	ftp://ftp.ncbi.nlm.nih.gov/genomes/all/GCA/000/565/215/GCA_000565215.1_ASM56521v1
SAMN03081532	Sulfurospirillum multivorans DSM 12446	ftp://ftp.ncbi.nlm.nih.gov/genomes/all/GCA/000/568/815/GCA_000568815.1_ASM56881v1
SAMN03081528	Hymenobacter swuensis DY53	ftp://ftp.ncbi.nlm.nih.gov/genomes/all/GCA/000/576/555/GCA_000576555.1_ASM57655v1
SAMEA3138942	Clostridium bornimense	ftp://ftp.ncbi.nlm.nih.gov/genomes/all/GCA/000/577/895/GCA_000577895.1_M2_40
SAMN02640350	Yersinia similis	ftp://ftp.ncbi.nlm.nih.gov/genomes/all/GCA/000/582/515/GCA_000582515.1_ASM58251v1
SAMN03081503	Candidatus Hepatoplasma crinochetorum Av	ftp://ftp.ncbi.nlm.nih.gov/genomes/all/GCA/000/582/535/GCA_000582535.1_ASM58253v1
SAMN02216823	Chlamydia avium 10DC88	ftp://ftp.ncbi.nlm.nih.gov/genomes/all/GCA/000/583/875/GCA_000583875.1_ASM58387v1
SAMN02603032	Corynebacterium argentoratense DSM 44202	ftp://ftp.ncbi.nlm.nih.gov/genomes/all/GCA/000/590/555/GCA_000590555.1_ASM59055v1
SAMN02402452	Brucella ceti TE10759-12	ftp://ftp.ncbi.nlm.nih.gov/genomes/all/GCA/000/590/795/GCA_000590795.1_ASM59079v1
SAMN03081458	Roseibacterium elongatum DSM 19469	ftp://ftp.ncbi.nlm.nih.gov/genomes/all/GCA/000/590/925/GCA_000590925.1_ASM59092v1
SAMN02951885	Hafnia alvei FB1	ftp://ftp.ncbi.nlm.nih.gov/genomes/all/GCA/000/597/785/GCA_000597785.2_ASM59778v2
SAMN02689753	Peptoclostridium acidaminophilum DSM 3953	ftp://ftp.ncbi.nlm.nih.gov/genomes/all/GCA/000/597/865/GCA_000597865.1_ASM59786v1
SAMN05771114	Flammeovirgaceae bacterium 311	ftp://ftp.ncbi.nlm.nih.gov/genomes/all/GCA/000/597/885/GCA_000597885.1_ASM59788v1
SAMN03081539	Gilliamella apicola	ftp://ftp.ncbi.nlm.nih.gov/genomes/all/GCA/000/599/985/GCA_000599985.1_ASM59998v1
SAMN03081540	Snodgrassella alvi wkB2	ftp://ftp.ncbi.nlm.nih.gov/genomes/all/GCA/000/600/005/GCA_000600005.1_ASM60000v1
SAMN03081497	Lysinibacillus varians	ftp://ftp.ncbi.nlm.nih.gov/genomes/all/GCA/000/600/105/GCA_000600105.1_ASM60010v1
SAMN03081438	Treponema pallidum subsp. pallidum str. Sea 81-4	ftp://ftp.ncbi.nlm.nih.gov/genomes/all/GCA/000/604/125/GCA_000604125.1_ASM60412v1
SAMN02689492	Trueperella pyogenes	ftp://ftp.ncbi.nlm.nih.gov/genomes/all/GCA/000/612/055/GCA_000612055.1_ASM61205v1
SAMN03081446	Paenibacillus sabinae T27	ftp://ftp.ncbi.nlm.nih.gov/genomes/all/GCA/000/612/505/GCA_000612505.1_ASM61250v1
SAMEA3138971	Castellaniella defragrans 65Phen	ftp://ftp.ncbi.nlm.nih.gov/genomes/all/GCA/000/612/685/GCA_000612685.1_scf7180000000004
SAMN02725840	Draconibacterium orientale	ftp://ftp.ncbi.nlm.nih.gov/genomes/all/GCA/000/626/635/GCA_000626635.1_ASM62663v1
SAMN03081498	Corynebacterium glyciniphilum AJ 3170	ftp://ftp.ncbi.nlm.nih.gov/genomes/all/GCA/000/626/675/GCA_000626675.1_ASM62667v1
SAMN02673293	Dyella jiangningensis	ftp://ftp.ncbi.nlm.nih.gov/genomes/all/GCA/000/632/805/GCA_000632805.1_ASM63280v1
SAMN02367296	Ehrlichia sp. HF	ftp://ftp.ncbi.nlm.nih.gov/genomes/all/GCA/000/632/845/GCA_000632845.1_ASM63284v1
SAMN02367297	Neorickettsia helminthoeca str. Oregon	ftp://ftp.ncbi.nlm.nih.gov/genomes/all/GCA/000/632/985/GCA_000632985.1_ASM63298v1
SAMN02693465	Brevundimonas naejangsanensis	ftp://ftp.ncbi.nlm.nih.gov/genomes/all/GCA/000/635/915/GCA_000635915.2_ASM63591v2
SAMD00036751	Neochlamydia sp. S13	ftp://ftp.ncbi.nlm.nih.gov/genomes/all/GCA/000/648/235/GCA_000648235.2_ASM64823v2
SAMN02713684	Citrobacter freundii CFNIH1	ftp://ftp.ncbi.nlm.nih.gov/genomes/all/GCA/000/648/515/GCA_000648515.1_ASM64851v1
SAMN02708830	Rubrobacter radiotolerans	ftp://ftp.ncbi.nlm.nih.gov/genomes/all/GCA/000/661/895/GCA_000661895.1_ASM66189v1
SAMN02401018	Streptococcus sp. VT 162	ftp://ftp.ncbi.nlm.nih.gov/genomes/all/GCA/000/688/775/GCA_000688775.2_ASM68877v2
SAMEA3139009	Pseudomonas knackmussii B13	ftp://ftp.ncbi.nlm.nih.gov/genomes/all/GCA/000/689/415/GCA_000689415.1_PKB13
SAMN02296694	Gemmatimonas phototrophica	ftp://ftp.ncbi.nlm.nih.gov/genomes/all/GCA/000/695/095/GCA_000695095.2_ASM69509v2
SAMN02709029	Streptomyces albulus	ftp://ftp.ncbi.nlm.nih.gov/genomes/all/GCA/000/695/235/GCA_000695235.1_ASM69523v1
SAMN02708703	Mycoplasma californicum	ftp://ftp.ncbi.nlm.nih.gov/genomes/all/GCA/000/695/835/GCA_000695835.1_ASM69583v1
SAMN03081466	Serratia sp. FS14	ftp://ftp.ncbi.nlm.nih.gov/genomes/all/GCA/000/695/995/GCA_000695995.1_ASM69599v1
SAMN02797737	Pectobacterium atrosepticum	ftp://ftp.ncbi.nlm.nih.gov/genomes/all/GCA/000/696/465/GCA_000696465.1_ASM69646v1
SAMN02798098	Halomonas campaniensis	ftp://ftp.ncbi.nlm.nih.gov/genomes/all/GCA/000/696/485/GCA_000696485.1_ASM69648v1
SAMN02781308	Ensifer adhaerens	ftp://ftp.ncbi.nlm.nih.gov/genomes/all/GCA/000/697/965/GCA_000697965.2_ASM69796v2
SAMN02423216	Rhizobium sp. IE4771	ftp://ftp.ncbi.nlm.nih.gov/genomes/all/GCA/000/698/845/GCA_000698845.1_ASM69884v1
SAMN02848463	Rhodoluna lacicola	ftp://ftp.ncbi.nlm.nih.gov/genomes/all/GCA/000/699/505/GCA_000699505.1_ASM69950v1
SAMN02841227	Methylomonas sp. LW13	ftp://ftp.ncbi.nlm.nih.gov/genomes/all/GCA/000/702/925/GCA_000702925.2_ASM70292v2
SAMN02370997	Sinorhizobium americanum CCGM7	ftp://ftp.ncbi.nlm.nih.gov/genomes/all/GCA/000/705/595/GCA_000705595.2_ASM70559v2
SAMN03081443	Bacillus lehensis G1	ftp://ftp.ncbi.nlm.nih.gov/genomes/all/GCA/000/706/725/GCA_000706725.1_ASM70672v1
SAMN05771123	Bifidobacterium indicum LMG 11587 = DSM 20214	ftp://ftp.ncbi.nlm.nih.gov/genomes/all/GCA/000/706/765/GCA_000706765.1_ASM70676v1
SAMN02904634	Mesorhizobium huakuii 7653R	ftp://ftp.ncbi.nlm.nih.gov/genomes/all/GCA/000/709/395/GCA_000709395.2_ASM70939v2
SAMN02850631	Staphylococcus xylosus	ftp://ftp.ncbi.nlm.nih.gov/genomes/all/GCA/000/709/415/GCA_000709415.1_ASM70941v1
SAMN02851311	Candidatus Arthromitus sp. SFB-mouse-NL	ftp://ftp.ncbi.nlm.nih.gov/genomes/all/GCA/000/709/435/GCA_000709435.1_ASM70943v1
SAMN03081499	Candidatus Walczuchella monophlebidarum	ftp://ftp.ncbi.nlm.nih.gov/genomes/all/GCA/000/709/555/GCA_000709555.1_ASM70955v1
SAMEA3139017	Janthinobacterium agaricidamnosum NBRC 102515 = DSM 9628	ftp://ftp.ncbi.nlm.nih.gov/genomes/all/GCA/000/723/165/GCA_000723165.1_JAG1
SAMEA3865287	Mycoplasma amphoriforme A39	ftp://ftp.ncbi.nlm.nih.gov/genomes/all/GCA/000/723/365/GCA_000723365.1_MAM001
SAMEA3139029	Mycobacterium marinum E11	ftp://ftp.ncbi.nlm.nih.gov/genomes/all/GCA/000/723/425/GCA_000723425.2_E11
SAMEA3139031	Ruminococcus bicirculans	ftp://ftp.ncbi.nlm.nih.gov/genomes/all/GCA/000/723/465/GCA_000723465.1_Rb803
SAMEA3139033	Mucinivorans hirudinis	ftp://ftp.ncbi.nlm.nih.gov/genomes/all/GCA/000/723/505/GCA_000723505.1_Mucivorans_M3_Nelson-Bomar-Fixed
SAMN02899989	Bacillus methanolicus MGA3	ftp://ftp.ncbi.nlm.nih.gov/genomes/all/GCA/000/724/485/GCA_000724485.1_ASM72448v1
SAMN02900471	Actinotignum schaalii	ftp://ftp.ncbi.nlm.nih.gov/genomes/all/GCA/000/724/605/GCA_000724605.1_ASM72460v1
SAMN02641501	Fimbriimonas ginsengisoli Gsoil 348	ftp://ftp.ncbi.nlm.nih.gov/genomes/all/GCA/000/724/625/GCA_000724625.1_ASM72462v1
SAMN02892976	Lysinibacillus fusiformis	ftp://ftp.ncbi.nlm.nih.gov/genomes/all/GCA/000/724/775/GCA_000724775.3_ASM72477v3
SAMN03081529	Virgibacillus sp. SK37	ftp://ftp.ncbi.nlm.nih.gov/genomes/all/GCA/000/725/285/GCA_000725285.1_ASM72528v1
SAMN02872985	Pelosinus sp. UFO1	ftp://ftp.ncbi.nlm.nih.gov/genomes/all/GCA/000/725/345/GCA_000725345.1_ASM72534v1
SAMN02864241	Terribacillus goriensis	ftp://ftp.ncbi.nlm.nih.gov/genomes/all/GCA/000/725/365/GCA_000725365.1_ASM72536v1
SAMN02899689	Dyella japonica A8	ftp://ftp.ncbi.nlm.nih.gov/genomes/all/GCA/000/725/385/GCA_000725385.1_ASM72538v1
SAMN02902417	Dermacoccus nishinomiyaensis	ftp://ftp.ncbi.nlm.nih.gov/genomes/all/GCA/000/725/405/GCA_000725405.1_ASM72540v1
SAMN02689882	Nitrospirillum amazonense CBAmc	ftp://ftp.ncbi.nlm.nih.gov/genomes/all/GCA/000/730/165/GCA_000730165.2_ASM73016v2
SAMN03081459	endosymbiont of Acanthamoeba sp. UWC8	ftp://ftp.ncbi.nlm.nih.gov/genomes/all/GCA/000/730/245/GCA_000730245.1_ASM73024v1
SAMN02743545	Alteromonas australica	ftp://ftp.ncbi.nlm.nih.gov/genomes/all/GCA/000/730/385/GCA_000730385.1_ASM73038v1
SAMEA3139073	Neorhizobium galegae bv. orientalis str. HAMBI 540	ftp://ftp.ncbi.nlm.nih.gov/genomes/all/GCA/000/731/315/GCA_000731315.1_RG540_Ch_pA
SAMN02836828	Amycolatopsis japonica	ftp://ftp.ncbi.nlm.nih.gov/genomes/all/GCA/000/732/925/GCA_000732925.1_ASM73292v1
SAMN02911287	Corynebacterium atypicum	ftp://ftp.ncbi.nlm.nih.gov/genomes/all/GCA/000/732/945/GCA_000732945.1_ASM73294v1
SAMN02934663	Thermodesulfobacterium commune DSM 2178	ftp://ftp.ncbi.nlm.nih.gov/genomes/all/GCA/000/734/015/GCA_000734015.1_ASM73401v1
SAMN02909965	Calothrix sp. 336/3	ftp://ftp.ncbi.nlm.nih.gov/genomes/all/GCA/000/734/895/GCA_000734895.2_ASM73489v2
SAMN02821277	Halomonas sp. KO116	ftp://ftp.ncbi.nlm.nih.gov/genomes/all/GCA/000/734/975/GCA_000734975.2_ASM73497v2
SAMN02929694	Campylobacter iguaniorum	ftp://ftp.ncbi.nlm.nih.gov/genomes/all/GCA/000/736/415/GCA_000736415.1_ASM73641v1
SAMN02719577	Sandaracinus amylolyticus	ftp://ftp.ncbi.nlm.nih.gov/genomes/all/GCA/000/737/325/GCA_000737325.2_ASM73732v2
SAMN02988321	Hymenobacter sp. APR13	ftp://ftp.ncbi.nlm.nih.gov/genomes/all/GCA/000/737/515/GCA_000737515.1_ASM73751v1
SAMN02202183	Synechococcus sp. KORDI-100	ftp://ftp.ncbi.nlm.nih.gov/genomes/all/GCA/000/737/535/GCA_000737535.1_ASM73753v1
SAMN02202184	Synechococcus sp. KORDI-49	ftp://ftp.ncbi.nlm.nih.gov/genomes/all/GCA/000/737/575/GCA_000737575.1_ASM73757v1
SAMN02202185	Synechococcus sp. KORDI-52	ftp://ftp.ncbi.nlm.nih.gov/genomes/all/GCA/000/737/595/GCA_000737595.1_ASM73759v1
SAMN02666223	Bifidobacterium coryneforme	ftp://ftp.ncbi.nlm.nih.gov/genomes/all/GCA/000/737/865/GCA_000737865.1_ASM73786v1
SAMN02953969	Planktomarina temperata RCA23	ftp://ftp.ncbi.nlm.nih.gov/genomes/all/GCA/000/738/435/GCA_000738435.1_ASM73843v1
SAMN02777954	Amycolatopsis methanolica 239	ftp://ftp.ncbi.nlm.nih.gov/genomes/all/GCA/000/739/085/GCA_000739085.1_ASM73908v1
SAMN02947304	Streptomyces lividans TK24	ftp://ftp.ncbi.nlm.nih.gov/genomes/all/GCA/000/739/105/GCA_000739105.1_ASM73910v1
SAMN03081477	Comamonas testosteroni TK102	ftp://ftp.ncbi.nlm.nih.gov/genomes/all/GCA/000/739/375/GCA_000739375.1_ASM73937v1
SAMN01918029	Actinobacillus suis ATCC 33415	ftp://ftp.ncbi.nlm.nih.gov/genomes/all/GCA/000/739/435/GCA_000739435.1_ASM73943v1
SAMN02374895	Borreliella valaisiana Tom4006	ftp://ftp.ncbi.nlm.nih.gov/genomes/all/GCA/000/739/475/GCA_000739475.1_ASM73947v1
SAMN02911856	Candidatus Paracaedibacter acanthamoebae	ftp://ftp.ncbi.nlm.nih.gov/genomes/all/GCA/000/742/835/GCA_000742835.1_ASM74283v1
SAMN03081542	Bacillus pseudomycoides	ftp://ftp.ncbi.nlm.nih.gov/genomes/all/GCA/000/742/855/GCA_000742855.1_ASM74285v1
SAMN02940631	Basilea psittacipulmonis DSM 24701	ftp://ftp.ncbi.nlm.nih.gov/genomes/all/GCA/000/743/945/GCA_000743945.1_ASM74394v1
SAMN02929205	Pseudomonas alkylphenolica	ftp://ftp.ncbi.nlm.nih.gov/genomes/all/GCA/000/746/525/GCA_000746525.1_ASM74652v1
SAMN02943453	Rickettsiales bacterium Ac37b	ftp://ftp.ncbi.nlm.nih.gov/genomes/all/GCA/000/746/585/GCA_000746585.2_ASM74658v2
SAMN02953970	Corynebacterium ureicelerivorans	ftp://ftp.ncbi.nlm.nih.gov/genomes/all/GCA/000/747/315/GCA_000747315.1_ASM74731v1
SAMN02900498	Bacillus sp. X1(2014)	ftp://ftp.ncbi.nlm.nih.gov/genomes/all/GCA/000/747/345/GCA_000747345.1_ASM74734v1
SAMN03003634	Sphingobacterium sp. ML3W	ftp://ftp.ncbi.nlm.nih.gov/genomes/all/GCA/000/747/525/GCA_000747525.1_ASM74752v1
SAMN02990345	Serratia sp. SCBI	ftp://ftp.ncbi.nlm.nih.gov/genomes/all/GCA/000/747/565/GCA_000747565.1_ASM74756v1
SAMN02947896	Weissella ceti	ftp://ftp.ncbi.nlm.nih.gov/genomes/all/GCA/000/750/535/GCA_000750535.1_ASM75053v1
SAMN03290991	Candidatus Baumannia cicadellinicola	ftp://ftp.ncbi.nlm.nih.gov/genomes/all/GCA/000/754/265/GCA_000754265.1_ASM75426v1
SAMN02904551	Pasteurella multocida	ftp://ftp.ncbi.nlm.nih.gov/genomes/all/GCA/000/754/275/GCA_000754275.1_ASM75427v1
SAMN03290988	Flavobacterium psychrophilum FPG3	ftp://ftp.ncbi.nlm.nih.gov/genomes/all/GCA/000/754/405/GCA_000754405.1_ASM75440v1
SAMN02980915	Treponema putidum	ftp://ftp.ncbi.nlm.nih.gov/genomes/all/GCA/000/755/145/GCA_000755145.1_ASM75514v1
SAMN02902856	Corynebacterium sp. ATCC 6931	ftp://ftp.ncbi.nlm.nih.gov/genomes/all/GCA/000/755/185/GCA_000755185.1_ASM75518v1
SAMN03009086	Candidatus Izimaplasma sp. HR1	ftp://ftp.ncbi.nlm.nih.gov/genomes/all/GCA/000/755/705/GCA_000755705.1_ASM75570v1
SAMN03010338	Paenibacillus durus	ftp://ftp.ncbi.nlm.nih.gov/genomes/all/GCA/000/756/615/GCA_000756615.1_ASM75661v1
SAMN03031196	Pluralibacter gergoviae	ftp://ftp.ncbi.nlm.nih.gov/genomes/all/GCA/000/757/785/GCA_000757785.1_ASM75778v1
SAMN03075686	Methylobacterium oryzae CBMB20	ftp://ftp.ncbi.nlm.nih.gov/genomes/all/GCA/000/757/795/GCA_000757795.1_ASM75779v1
SAMN03003593	Cedecea neteri	ftp://ftp.ncbi.nlm.nih.gov/genomes/all/GCA/000/757/825/GCA_000757825.1_ASM75782v1
SAMN02769551	Prochlorococcus sp. MIT 0604	ftp://ftp.ncbi.nlm.nih.gov/genomes/all/GCA/000/757/845/GCA_000757845.1_ASM75784v1
SAMN02769563	Prochlorococcus sp. MIT 0801	ftp://ftp.ncbi.nlm.nih.gov/genomes/all/GCA/000/757/865/GCA_000757865.1_ASM75786v1
SAMN02996504	Paenibacillus sp. FSL H7-0357	ftp://ftp.ncbi.nlm.nih.gov/genomes/all/GCA/000/758/525/GCA_000758525.1_ASM75852v1
SAMN02996505	Paenibacillus sp. FSL H7-0737	ftp://ftp.ncbi.nlm.nih.gov/genomes/all/GCA/000/758/545/GCA_000758545.1_ASM75854v1
SAMN02996513	Paenibacillus sp. FSL P4-0081	ftp://ftp.ncbi.nlm.nih.gov/genomes/all/GCA/000/758/565/GCA_000758565.1_ASM75856v1
SAMN02996514	Paenibacillus sp. FSL R5-0345	ftp://ftp.ncbi.nlm.nih.gov/genomes/all/GCA/000/758/585/GCA_000758585.1_ASM75858v1
SAMN02996515	Paenibacillus sp. FSL R5-0912	ftp://ftp.ncbi.nlm.nih.gov/genomes/all/GCA/000/758/605/GCA_000758605.1_ASM75860v1
SAMN02996605	Paenibacillus sp. FSL R7-0273	ftp://ftp.ncbi.nlm.nih.gov/genomes/all/GCA/000/758/625/GCA_000758625.1_ASM75862v1
SAMN02996606	Paenibacillus sp. FSL R7-0331	ftp://ftp.ncbi.nlm.nih.gov/genomes/all/GCA/000/758/645/GCA_000758645.1_ASM75864v1
SAMN02996607	Paenibacillus borealis	ftp://ftp.ncbi.nlm.nih.gov/genomes/all/GCA/000/758/665/GCA_000758665.1_ASM75866v1
SAMN02996608	Paenibacillus stellifer	ftp://ftp.ncbi.nlm.nih.gov/genomes/all/GCA/000/758/685/GCA_000758685.1_ASM75868v1
SAMN02996720	Paenibacillus graminis	ftp://ftp.ncbi.nlm.nih.gov/genomes/all/GCA/000/758/705/GCA_000758705.1_ASM75870v1
SAMN03025771	Paenibacillus odorifer	ftp://ftp.ncbi.nlm.nih.gov/genomes/all/GCA/000/758/725/GCA_000758725.1_ASM75872v1
SAMN03031199	Pantoea rwandensis	ftp://ftp.ncbi.nlm.nih.gov/genomes/all/GCA/000/759/475/GCA_000759475.1_ASM75947v1
SAMN03068908	Pseudomonas cremoricolorata	ftp://ftp.ncbi.nlm.nih.gov/genomes/all/GCA/000/759/535/GCA_000759535.1_ASM75953v1
SAMN03067541	Lactobacillus sp. wkB8	ftp://ftp.ncbi.nlm.nih.gov/genomes/all/GCA/000/761/135/GCA_000761135.1_ASM76113v1
SAMN03077633	Pseudomonas rhizosphaerae	ftp://ftp.ncbi.nlm.nih.gov/genomes/all/GCA/000/761/155/GCA_000761155.1_ASM76115v1
SAMN03031338	Streptomyces glaucescens	ftp://ftp.ncbi.nlm.nih.gov/genomes/all/GCA/000/761/215/GCA_000761215.1_ASM76121v1
SAMN02911797	Rhodococcus sp. p52	ftp://ftp.ncbi.nlm.nih.gov/genomes/all/GCA/000/763/325/GCA_000763325.2_ASM76332v2
SAMN02947172	Thermoanaerobacter kivui	ftp://ftp.ncbi.nlm.nih.gov/genomes/all/GCA/000/763/575/GCA_000763575.1_ASM76357v1
SAMN03078686	Sphingomonas taxi	ftp://ftp.ncbi.nlm.nih.gov/genomes/all/GCA/000/764/535/GCA_000764535.1_ASM76453v1
SAMN03073252	Francisella sp. FSC1006	ftp://ftp.ncbi.nlm.nih.gov/genomes/all/GCA/000/764/555/GCA_000764555.1_ASM76455v1
SAMN02356458	Corynebacterium doosanense CAU 212 = DSM 45436	ftp://ftp.ncbi.nlm.nih.gov/genomes/all/GCA/000/767/055/GCA_000767055.1_ASM76705v1
SAMN03097205	Fervidobacterium islandicum	ftp://ftp.ncbi.nlm.nih.gov/genomes/all/GCA/000/767/275/GCA_000767275.3_ASM76727v3
SAMN03002180	Novosphingobium pentaromativorans US6-1	ftp://ftp.ncbi.nlm.nih.gov/genomes/all/GCA/000/767/465/GCA_000767465.1_ASM76746v1
SAMN03078809	Pandoraea pnomenusa	ftp://ftp.ncbi.nlm.nih.gov/genomes/all/GCA/000/767/615/GCA_000767615.3_ASM76761v3
SAMN02795945	Candidatus Mycoplasma girerdii	ftp://ftp.ncbi.nlm.nih.gov/genomes/all/GCA/000/770/195/GCA_000770195.1_ASM77019v1
SAMN03106103	Streptomyces sp. CCM_MD2014	ftp://ftp.ncbi.nlm.nih.gov/genomes/all/GCA/000/772/045/GCA_000772045.1_ASM77204v1
SAMN02940923	Vibrio coralliilyticus	ftp://ftp.ncbi.nlm.nih.gov/genomes/all/GCA/000/772/065/GCA_000772065.1_ASM77206v1
SAMN03106104	Curtobacterium sp. MR_MD2014	ftp://ftp.ncbi.nlm.nih.gov/genomes/all/GCA/000/772/085/GCA_000772085.1_ASM77208v1
SAMN02940924	Vibrio tubiashii ATCC 19109	ftp://ftp.ncbi.nlm.nih.gov/genomes/all/GCA/000/772/105/GCA_000772105.1_ASM77210v1
SAMN03140122	Xanthomonas vasicola	ftp://ftp.ncbi.nlm.nih.gov/genomes/all/GCA/000/772/715/GCA_000772715.2_ASM77271v2
SAMN02980916	Treponema sp. OMZ 838	ftp://ftp.ncbi.nlm.nih.gov/genomes/all/GCA/000/775/995/GCA_000775995.1_ASM77599v1
SAMN02709496	Pantoea sp. PSNIH1	ftp://ftp.ncbi.nlm.nih.gov/genomes/all/GCA/000/784/875/GCA_000784875.3_ASM78487v3
SAMN02709585	Pantoea sp. PSNIH2	ftp://ftp.ncbi.nlm.nih.gov/genomes/all/GCA/000/784/965/GCA_000784965.1_ASM78496v1
SAMN03175170	Lactobacillus curieae	ftp://ftp.ncbi.nlm.nih.gov/genomes/all/GCA/000/785/105/GCA_000785105.2_ASM78510v2
SAMN03009415	Pimelobacter simplex	ftp://ftp.ncbi.nlm.nih.gov/genomes/all/GCA/000/785/495/GCA_000785495.1_ASM78549v1
SAMN03196588	Arthrobacter sp. PAMC 25486	ftp://ftp.ncbi.nlm.nih.gov/genomes/all/GCA/000/785/535/GCA_000785535.1_ASM78553v1
SAMN02942809	Planococcus sp. PAMC 21323	ftp://ftp.ncbi.nlm.nih.gov/genomes/all/GCA/000/785/555/GCA_000785555.1_ASM78555v1
SAMN02997349	Methylomonas denitrificans	ftp://ftp.ncbi.nlm.nih.gov/genomes/all/GCA/000/785/705/GCA_000785705.2_ASM78570v2
SAMN03160553	Pseudoalteromonas piratica	ftp://ftp.ncbi.nlm.nih.gov/genomes/all/GCA/000/788/395/GCA_000788395.1_ASM78839v1
SAMN03013826	Thermotoga sp. 2812B	ftp://ftp.ncbi.nlm.nih.gov/genomes/all/GCA/000/789/335/GCA_000789335.1_ASM78933v1
SAMN03143096	Thermotoga sp. Cell2	ftp://ftp.ncbi.nlm.nih.gov/genomes/all/GCA/000/789/375/GCA_000789375.1_ASM78937v1
SAMN03222823	Clostridium baratii str. Sullivan	ftp://ftp.ncbi.nlm.nih.gov/genomes/all/GCA/000/789/395/GCA_000789395.1_ASM78939v1
SAMN03107785	Pseudomonas parafulva	ftp://ftp.ncbi.nlm.nih.gov/genomes/all/GCA/000/800/255/GCA_000800255.1_ASM80025v1
SAMN03135876	Parvimonas micra	ftp://ftp.ncbi.nlm.nih.gov/genomes/all/GCA/000/800/295/GCA_000800295.1_ASM80029v1
SAMN03218061	Deinococcus swuensis	ftp://ftp.ncbi.nlm.nih.gov/genomes/all/GCA/000/800/395/GCA_000800395.1_ASM80039v1
SAMN03253090	Bifidobacterium kashiwanohense PV20-2	ftp://ftp.ncbi.nlm.nih.gov/genomes/all/GCA/000/800/455/GCA_000800455.1_ASM80045v1
SAMN03253091	Bifidobacterium pseudolongum PV8-2	ftp://ftp.ncbi.nlm.nih.gov/genomes/all/GCA/000/800/475/GCA_000800475.2_ASM80047v2
SAMN03246002	Edwardsiella sp. EA181011	ftp://ftp.ncbi.nlm.nih.gov/genomes/all/GCA/000/800/725/GCA_000800725.2_ASM80072v2
SAMN03217316	Bacillus sp. WP8	ftp://ftp.ncbi.nlm.nih.gov/genomes/all/GCA/000/800/825/GCA_000800825.1_ASM80082v1
SAMEA4532329	Vibrio nigripulchritudo	ftp://ftp.ncbi.nlm.nih.gov/genomes/all/GCA/000/801/275/GCA_000801275.1_ASM80127v1
SAMD00061055	endosymbiont of unidentified scaly snail isolate Monju	ftp://ftp.ncbi.nlm.nih.gov/genomes/all/GCA/000/801/295/GCA_000801295.1_ASM80129v1
SAMN03174911	Hymenobacter sp. DG25B	ftp://ftp.ncbi.nlm.nih.gov/genomes/all/GCA/000/801/315/GCA_000801315.1_ASM80131v1
SAMN03099801	Enterobacter sp. E20	ftp://ftp.ncbi.nlm.nih.gov/genomes/all/GCA/000/801/755/GCA_000801755.2_ASM80175v2
SAMN03070117	Streptomyces pluripotens	ftp://ftp.ncbi.nlm.nih.gov/genomes/all/GCA/000/802/245/GCA_000802245.2_ASM80224v2
SAMN02693873	Candidatus Saccharibacteria oral taxon TM7x	ftp://ftp.ncbi.nlm.nih.gov/genomes/all/GCA/000/803/625/GCA_000803625.1_ASM80362v1
SAMN02872841	Sphingopyxis fribergensis	ftp://ftp.ncbi.nlm.nih.gov/genomes/all/GCA/000/803/645/GCA_000803645.1_ASM80364v1
SAMN03263610	Myroides sp. A21	ftp://ftp.ncbi.nlm.nih.gov/genomes/all/GCA/000/807/225/GCA_000807225.1_ASM80722v1
SAMN02990135	Clostridium pasteurianum DSM 525 = ATCC 6013	ftp://ftp.ncbi.nlm.nih.gov/genomes/all/GCA/000/807/255/GCA_000807255.1_ASM80725v1
SAMN02900470	Frischella perrara	ftp://ftp.ncbi.nlm.nih.gov/genomes/all/GCA/000/807/275/GCA_000807275.1_ASM80727v1
SAMN03265381	Eubacterium limosum	ftp://ftp.ncbi.nlm.nih.gov/genomes/all/GCA/000/807/675/GCA_000807675.2_ASM80767v2
SAMN03174139	Pandoraea fibrosis	ftp://ftp.ncbi.nlm.nih.gov/genomes/all/GCA/000/807/775/GCA_000807775.2_ASM80777v2
SAMN03252591	Halocynthiibacter arcticus	ftp://ftp.ncbi.nlm.nih.gov/genomes/all/GCA/000/812/665/GCA_000812665.2_ASM81266v2
SAMN03263968	Acinetobacter nosocomialis	ftp://ftp.ncbi.nlm.nih.gov/genomes/all/GCA/000/814/165/GCA_000814165.3_ASM81416v3
SAMN02951405	Coriobacteriaceae bacterium 68-1-3	ftp://ftp.ncbi.nlm.nih.gov/genomes/all/GCA/000/814/825/GCA_000814825.1_ASM81482v1
SAMN03085484	Pandoraea sputorum	ftp://ftp.ncbi.nlm.nih.gov/genomes/all/GCA/000/814/845/GCA_000814845.2_ASM81484v2
SAMN03273000	Coxiella endosymbiont of Amblyomma americanum	ftp://ftp.ncbi.nlm.nih.gov/genomes/all/GCA/000/815/025/GCA_000815025.1_ASM81502v1
SAMN02730214	Mycoplasma flocculare ATCC 27399	ftp://ftp.ncbi.nlm.nih.gov/genomes/all/GCA/000/815/065/GCA_000815065.1_ASM81506v1
SAMN03263587	Pandoraea pulmonicola	ftp://ftp.ncbi.nlm.nih.gov/genomes/all/GCA/000/815/105/GCA_000815105.2_ASM81510v2
SAMN03272513	Bacillus sp. Pc3	ftp://ftp.ncbi.nlm.nih.gov/genomes/all/GCA/000/815/145/GCA_000815145.1_ASM81514v1
SAMN03273272	Xanthomonas sacchari	ftp://ftp.ncbi.nlm.nih.gov/genomes/all/GCA/000/815/185/GCA_000815185.1_ASM81518v1
SAMN03273550	Allofrancisella guangzhouensis	ftp://ftp.ncbi.nlm.nih.gov/genomes/all/GCA/000/815/225/GCA_000815225.1_ASM81522v1
SAMN03275450	Streptomyces sp. 769	ftp://ftp.ncbi.nlm.nih.gov/genomes/all/GCA/000/816/025/GCA_000816025.1_ASM81602v1
SAMN03275446	Dickeya zeae EC1	ftp://ftp.ncbi.nlm.nih.gov/genomes/all/GCA/000/816/045/GCA_000816045.1_ASM81604v1
SAMN02863110	Staphylococcus hyicus	ftp://ftp.ncbi.nlm.nih.gov/genomes/all/GCA/000/816/085/GCA_000816085.1_ASM81608v1
SAMN02584724	Pseudothermotoga hypogea DSM 11164 = NBRC 106472	ftp://ftp.ncbi.nlm.nih.gov/genomes/all/GCA/000/816/145/GCA_000816145.1_ASM81614v1
SAMN03248541	Campylobacter insulaenigrae NCTC 12927	ftp://ftp.ncbi.nlm.nih.gov/genomes/all/GCA/000/816/185/GCA_000816185.1_ASM81618v1
SAMN03248551	Campylobacter sp. RM16704	ftp://ftp.ncbi.nlm.nih.gov/genomes/all/GCA/000/816/245/GCA_000816245.1_ASM81624v1
SAMN03248549	Campylobacter subantarcticus LMG 24377	ftp://ftp.ncbi.nlm.nih.gov/genomes/all/GCA/000/816/305/GCA_000816305.1_ASM81630v1
SAMN03248547	Campylobacter peloridis LMG 23910	ftp://ftp.ncbi.nlm.nih.gov/genomes/all/GCA/000/816/785/GCA_000816785.1_ASM81678v1
SAMN03278348	Synechococcus sp. UTEX 2973	ftp://ftp.ncbi.nlm.nih.gov/genomes/all/GCA/000/817/325/GCA_000817325.1_ASM81732v1
SAMN03096815	Geobacter pickeringii	ftp://ftp.ncbi.nlm.nih.gov/genomes/all/GCA/000/817/955/GCA_000817955.1_ASM81795v1
SAMN03278357	Azotobacter chroococcum NCIMB 8003	ftp://ftp.ncbi.nlm.nih.gov/genomes/all/GCA/000/817/975/GCA_000817975.1_ASM81797v1
SAMN02673660	Pseudomonas balearica DSM 6083	ftp://ftp.ncbi.nlm.nih.gov/genomes/all/GCA/000/818/015/GCA_000818015.1_ASM81801v1
SAMN02797820	Neisseria elongata subsp. glycolytica ATCC 29315	ftp://ftp.ncbi.nlm.nih.gov/genomes/all/GCA/000/818/035/GCA_000818035.1_ASM81803v1
SAMN02870886	Jeotgalibacillus malaysiensis	ftp://ftp.ncbi.nlm.nih.gov/genomes/all/GCA/000/818/095/GCA_000818095.1_ASM81809v1
SAMN03283197	Corynebacterium humireducens NBRC 106098 = DSM 45392	ftp://ftp.ncbi.nlm.nih.gov/genomes/all/GCA/000/819/445/GCA_000819445.1_ASM81944v1
SAMN03280159	Celeribacter indicus	ftp://ftp.ncbi.nlm.nih.gov/genomes/all/GCA/000/819/565/GCA_000819565.1_ASM81956v1
SAMN03283748	Streptomyces albus	ftp://ftp.ncbi.nlm.nih.gov/genomes/all/GCA/000/827/005/GCA_000827005.1_ASM82700v1
SAMN03167799	Bacillus sp. BH072	ftp://ftp.ncbi.nlm.nih.gov/genomes/all/GCA/000/827/045/GCA_000827045.1_ASM82704v1
SAMN03096814	Geoalkalibacter subterraneus	ftp://ftp.ncbi.nlm.nih.gov/genomes/all/GCA/000/827/125/GCA_000827125.1_ASM82712v1
SAMN01174581	Klebsiella variicola	ftp://ftp.ncbi.nlm.nih.gov/genomes/all/GCA/000/828/055/GCA_000828055.2_ASM82805v2
SAMD00019677	Methyloceanibacter caenitepidi	ftp://ftp.ncbi.nlm.nih.gov/genomes/all/GCA/000/828/475/GCA_000828475.1_ASM82847v1
SAMD00061091	Candidatus Ishikawaella capsulata Mpkobe	ftp://ftp.ncbi.nlm.nih.gov/genomes/all/GCA/000/828/515/GCA_000828515.1_ASM82851v1
SAMD00060997	Thiolapillus brandeum	ftp://ftp.ncbi.nlm.nih.gov/genomes/all/GCA/000/828/615/GCA_000828615.1_ASM82861v1
SAMD00061036	Sulfuritalea hydrogenivorans sk43H	ftp://ftp.ncbi.nlm.nih.gov/genomes/all/GCA/000/828/635/GCA_000828635.1_ASM82863v1
SAMD00000346	Winogradskyella sp. PG-2	ftp://ftp.ncbi.nlm.nih.gov/genomes/all/GCA/000/828/715/GCA_000828715.1_ASM82871v1
SAMD00013964	Candidatus Tachikawaea gelatinosa	ftp://ftp.ncbi.nlm.nih.gov/genomes/all/GCA/000/828/815/GCA_000828815.1_ASM82881v1
SAMD00019192	Thioploca ingrica	ftp://ftp.ncbi.nlm.nih.gov/genomes/all/GCA/000/828/835/GCA_000828835.1_ASM82883v1
SAMD00019276	Mycoplasma canadense	ftp://ftp.ncbi.nlm.nih.gov/genomes/all/GCA/000/828/855/GCA_000828855.1_ASM82885v1
SAMD00000331	Burkholderia sp. RPE67	ftp://ftp.ncbi.nlm.nih.gov/genomes/all/GCA/000/828/875/GCA_000828875.1_ASM82887v1
SAMD00000325	Serpentinomonas raichei	ftp://ftp.ncbi.nlm.nih.gov/genomes/all/GCA/000/828/895/GCA_000828895.1_ASM82889v1
SAMD00000326	Serpentinomonas mccroryi	ftp://ftp.ncbi.nlm.nih.gov/genomes/all/GCA/000/828/915/GCA_000828915.1_ASM82891v1
SAMD00020950	Burkholderiales bacterium GJ-E10	ftp://ftp.ncbi.nlm.nih.gov/genomes/all/GCA/000/828/975/GCA_000828975.1_ASM82897v1
SAMD00010723	Lactobacillus paracasei subsp. paracasei JCM 8130	ftp://ftp.ncbi.nlm.nih.gov/genomes/all/GCA/000/829/035/GCA_000829035.1_ASM82903v1
SAMD00061035	Lactobacillus casei DSM 20011 = JCM 1134 = ATCC 393	ftp://ftp.ncbi.nlm.nih.gov/genomes/all/GCA/000/829/055/GCA_000829055.1_ASM82905v1
SAMD00061012	Bacillus sp. OxB-1	ftp://ftp.ncbi.nlm.nih.gov/genomes/all/GCA/000/829/195/GCA_000829195.1_ASM82919v1
SAMD00061037	cyanobacterium endosymbiont of Epithemia turgida isolate EtSB Lake Yunoko	ftp://ftp.ncbi.nlm.nih.gov/genomes/all/GCA/000/829/235/GCA_000829235.1_ASM82923v1
SAMD00061059	Wolbachia endosymbiont of Cimex lectularius	ftp://ftp.ncbi.nlm.nih.gov/genomes/all/GCA/000/829/315/GCA_000829315.1_ASM82931v1
SAMD00018982	Chryseobacterium sp. StRB126	ftp://ftp.ncbi.nlm.nih.gov/genomes/all/GCA/000/829/375/GCA_000829375.1_ASM82937v1
SAMD00000344	Lactobacillus hokkaidonensis JCM 18461	ftp://ftp.ncbi.nlm.nih.gov/genomes/all/GCA/000/829/395/GCA_000829395.1_ASM82939v1
SAMD00019511	Pseudomonas sp. StFLB209	ftp://ftp.ncbi.nlm.nih.gov/genomes/all/GCA/000/829/415/GCA_000829415.1_ASM82941v1
SAMN02730132	Streptomyces vietnamensis	ftp://ftp.ncbi.nlm.nih.gov/genomes/all/GCA/000/830/005/GCA_000830005.1_ASM83000v1
SAMN02401946	Marinobacter similis	ftp://ftp.ncbi.nlm.nih.gov/genomes/all/GCA/000/830/985/GCA_000830985.1_ASM83098v1
SAMN02401947	Marinobacter salarius	ftp://ftp.ncbi.nlm.nih.gov/genomes/all/GCA/000/831/005/GCA_000831005.1_ASM83100v1
SAMN02691825	Bacillus bombysepticus str. Wang	ftp://ftp.ncbi.nlm.nih.gov/genomes/all/GCA/000/831/065/GCA_000831065.1_ASM83106v1
SAMN03286870	Streptococcus iniae	ftp://ftp.ncbi.nlm.nih.gov/genomes/all/GCA/000/831/485/GCA_000831485.1_ASM83148v1
SAMN02983013	Lactobacillus heilongjiangensis	ftp://ftp.ncbi.nlm.nih.gov/genomes/all/GCA/000/831/645/GCA_000831645.3_ASM83164v3
SAMN02744159	Thermotoga sp. RQ7	ftp://ftp.ncbi.nlm.nih.gov/genomes/all/GCA/000/832/145/GCA_000832145.1_ASM83214v1
SAMN03263054	Cupriavidus basilensis	ftp://ftp.ncbi.nlm.nih.gov/genomes/all/GCA/000/832/305/GCA_000832305.1_ASM83230v1
SAMN03012838	Bacillus mycoides	ftp://ftp.ncbi.nlm.nih.gov/genomes/all/GCA/000/832/605/GCA_000832605.1_ASM83260v1
SAMN03174779	Bacillus megaterium NBRC 15308 = ATCC 14581	ftp://ftp.ncbi.nlm.nih.gov/genomes/all/GCA/000/832/985/GCA_000832985.1_ASM83298v1
SAMN03282272	Myroides profundi	ftp://ftp.ncbi.nlm.nih.gov/genomes/all/GCA/000/833/025/GCA_000833025.1_ASM83302v1
SAMN03024437	Clostridium beijerinckii	ftp://ftp.ncbi.nlm.nih.gov/genomes/all/GCA/000/833/105/GCA_000833105.2_ASM83310v2
SAMN03107387	Francisella tularensis subsp. novicida U112	ftp://ftp.ncbi.nlm.nih.gov/genomes/all/GCA/000/833/375/GCA_000833375.1_ASM83337v1
SAMN03218150	Francisella philomiragia subsp. philomiragia ATCC 25015	ftp://ftp.ncbi.nlm.nih.gov/genomes/all/GCA/000/833/455/GCA_000833455.1_ASM83345v1
SAMN03177398	Corynebacterium singulare	ftp://ftp.ncbi.nlm.nih.gov/genomes/all/GCA/000/833/575/GCA_000833575.1_ASM83357v1
SAMN03010446	Yersinia frederiksenii Y225	ftp://ftp.ncbi.nlm.nih.gov/genomes/all/GCA/000/834/215/GCA_000834215.1_ASM83421v1
SAMN03144720	Yersinia aldovae 670-83	ftp://ftp.ncbi.nlm.nih.gov/genomes/all/GCA/000/834/395/GCA_000834395.1_ASM83439v1
SAMN03144976	Yersinia rohdei	ftp://ftp.ncbi.nlm.nih.gov/genomes/all/GCA/000/834/455/GCA_000834455.1_ASM83445v1
SAMN03202900	Yersinia kristensenii	ftp://ftp.ncbi.nlm.nih.gov/genomes/all/GCA/000/834/865/GCA_000834865.1_ASM83486v1
SAMN02800399	Corynebacterium marinum DSM 44953	ftp://ftp.ncbi.nlm.nih.gov/genomes/all/GCA/000/835/165/GCA_000835165.1_ASM83516v1
SAMN02700145	Mycoplasma yeatsii GM274B	ftp://ftp.ncbi.nlm.nih.gov/genomes/all/GCA/000/875/755/GCA_000875755.1_ASM87575v1
SAMN03323925	Novosphingobium sp. P6W	ftp://ftp.ncbi.nlm.nih.gov/genomes/all/GCA/000/876/675/GCA_000876675.2_ASM87667v2
SAMN03200166	Bacillus sp. YP1	ftp://ftp.ncbi.nlm.nih.gov/genomes/all/GCA/000/877/815/GCA_000877815.1_ASM87781v1
SAMN03329629	Streptomyces cyaneogriseus subsp. noncyanogenus	ftp://ftp.ncbi.nlm.nih.gov/genomes/all/GCA/000/931/445/GCA_000931445.1_ASM93144v1
SAMN03316900	Pseudomonas sp. MRSN12121	ftp://ftp.ncbi.nlm.nih.gov/genomes/all/GCA/000/931/465/GCA_000931465.1_ASM93146v1
SAMN03372067	Pseudomonas simiae	ftp://ftp.ncbi.nlm.nih.gov/genomes/all/GCA/000/934/565/GCA_000934565.1_ASM93456v1
SAMN03342424	Pandoraea vervacti	ftp://ftp.ncbi.nlm.nih.gov/genomes/all/GCA/000/934/605/GCA_000934605.2_ASM93460v2
SAMN03329624	Sphingomonas hengshuiensis	ftp://ftp.ncbi.nlm.nih.gov/genomes/all/GCA/000/935/025/GCA_000935025.1_ASM93502v1
SAMN03379849	Gynuella sunshinyii YC6258	ftp://ftp.ncbi.nlm.nih.gov/genomes/all/GCA/000/940/805/GCA_000940805.1_ASM94080v1
SAMN03263638	Propionibacterium freudenreichii subsp. freudenreichii	ftp://ftp.ncbi.nlm.nih.gov/genomes/all/GCA/000/940/845/GCA_000940845.1_ASM94084v1
SAMN03379852	Photobacterium gaetbulicola Gung47	ftp://ftp.ncbi.nlm.nih.gov/genomes/all/GCA/000/940/995/GCA_000940995.1_ASM94099v1
SAMN03379851	Siansivirga zeaxanthinifaciens CC-SAMT-1	ftp://ftp.ncbi.nlm.nih.gov/genomes/all/GCA/000/941/055/GCA_000941055.1_ASM94105v1
SAMN03379857	Mycoplasma dispar	ftp://ftp.ncbi.nlm.nih.gov/genomes/all/GCA/000/941/075/GCA_000941075.1_ASM94107v1
SAMN03273949	Amycolatopsis orientalis	ftp://ftp.ncbi.nlm.nih.gov/genomes/all/GCA/000/943/515/GCA_000943515.2_ASM94351v2
SAMN03338718	Sphingobium sp. YBL2	ftp://ftp.ncbi.nlm.nih.gov/genomes/all/GCA/000/943/805/GCA_000943805.1_ASM94380v1
SAMN03342438	Paenibacillus sp. IHBB 10380	ftp://ftp.ncbi.nlm.nih.gov/genomes/all/GCA/000/949/425/GCA_000949425.1_ASM94942v1
SAMN03366954	Psychromicrobium lacuslunae	ftp://ftp.ncbi.nlm.nih.gov/genomes/all/GCA/000/950/575/GCA_000950575.1_ASM95057v1
SAMEA2247639	Bacillus sp. BS34A	ftp://ftp.ncbi.nlm.nih.gov/genomes/all/GCA/000/952/895/GCA_000952895.1_BS34ACh
SAMEA2681676	Peptoniphilus sp. ING2-D1G	ftp://ftp.ncbi.nlm.nih.gov/genomes/all/GCA/000/952/975/GCA_000952975.1_D1G
SAMEA2785663	Legionella fallonii LLAP-10	ftp://ftp.ncbi.nlm.nih.gov/genomes/all/GCA/000/953/135/GCA_000953135.1_LFA
SAMEA2522063	Acholeplasma oculi	ftp://ftp.ncbi.nlm.nih.gov/genomes/all/GCA/000/953/195/GCA_000953195.1_Acholeplasma_oculi_strain_19L
SAMEA2634676	[Clostridium] cellulosi	ftp://ftp.ncbi.nlm.nih.gov/genomes/all/GCA/000/953/215/GCA_000953215.1_DG5
SAMEA2780266	Clostridioides difficile	ftp://ftp.ncbi.nlm.nih.gov/genomes/all/GCA/000/953/275/GCA_000953275.1_CD630DERM
SAMEA2555295	Wolbachia endosymbiont of Drosophila simulans wAu	ftp://ftp.ncbi.nlm.nih.gov/genomes/all/GCA/000/953/315/GCA_000953315.1_Wau001
SAMEA2501488	Xenorhabdus nematophila AN6/1	ftp://ftp.ncbi.nlm.nih.gov/genomes/all/GCA/000/953/355/GCA_000953355.1_XNC2
SAMEA2500319	Candidatus Evansia muelleri	ftp://ftp.ncbi.nlm.nih.gov/genomes/all/GCA/000/953/435/GCA_000953435.1_CEM1.1
SAMEA2724983	Fermentimonas caenicola	ftp://ftp.ncbi.nlm.nih.gov/genomes/all/GCA/000/953/535/GCA_000953535.1_E5B
SAMEA2785665	Tatlockia micdadei	ftp://ftp.ncbi.nlm.nih.gov/genomes/all/GCA/000/953/635/GCA_000953635.1_LMI
SAMEA2785664	Legionella hackeliae	ftp://ftp.ncbi.nlm.nih.gov/genomes/all/GCA/000/953/655/GCA_000953655.1_LHA
SAMEA2735904	Aliivibrio wodanis	ftp://ftp.ncbi.nlm.nih.gov/genomes/all/GCA/000/953/695/GCA_000953695.1_AWOD1
SAMEA3139667	Defluviitoga tunisiensis	ftp://ftp.ncbi.nlm.nih.gov/genomes/all/GCA/000/953/715/GCA_000953715.1_DTL3
SAMEA2735902	Moritella viscosa	ftp://ftp.ncbi.nlm.nih.gov/genomes/all/GCA/000/953/735/GCA_000953735.1_MVIS1
SAMN03140693	Rhodococcus sp. B7740	ftp://ftp.ncbi.nlm.nih.gov/genomes/all/GCA/000/954/115/GCA_000954115.1_ASM95411v1
SAMN03295199	Ralstonia mannitolilytica	ftp://ftp.ncbi.nlm.nih.gov/genomes/all/GCA/000/954/135/GCA_000954135.2_ASM95413v2
SAMN03400169	Bacillus intestinalis	ftp://ftp.ncbi.nlm.nih.gov/genomes/all/GCA/000/959/025/GCA_000959025.1_ASM95902v1
SAMN03074056	Burkholderia pseudomallei MSHR2543	ftp://ftp.ncbi.nlm.nih.gov/genomes/all/GCA/000/959/225/GCA_000959225.1_ASM95922v1
SAMN03072629	Burkholderia ubonensis MSMB22	ftp://ftp.ncbi.nlm.nih.gov/genomes/all/GCA/000/959/245/GCA_000959245.1_ASM95924v1
SAMN03023794	Burkholderia sp. 2002721687	ftp://ftp.ncbi.nlm.nih.gov/genomes/all/GCA/000/959/325/GCA_000959325.1_ASM95932v1
SAMN03075637	Burkholderia oklahomensis C6786	ftp://ftp.ncbi.nlm.nih.gov/genomes/all/GCA/000/959/365/GCA_000959365.1_ASM95936v1
SAMN03107475	Burkholderia vietnamiensis LMG 10929	ftp://ftp.ncbi.nlm.nih.gov/genomes/all/GCA/000/959/445/GCA_000959445.1_ASM95944v1
SAMN03144971	Burkholderia dolosa AU0158	ftp://ftp.ncbi.nlm.nih.gov/genomes/all/GCA/000/959/505/GCA_000959505.1_ASM95950v1
SAMN03140189	Burkholderia multivorans ATCC BAA-247	ftp://ftp.ncbi.nlm.nih.gov/genomes/all/GCA/000/959/525/GCA_000959525.1_ASM95952v1
SAMN03010439	Burkholderia gladioli	ftp://ftp.ncbi.nlm.nih.gov/genomes/all/GCA/000/959/725/GCA_000959725.1_ASM95972v1
SAMN03284753	Martelella endophytica	ftp://ftp.ncbi.nlm.nih.gov/genomes/all/GCA/000/960/975/GCA_000960975.1_ASM96097v1
SAMN03012983	Burkholderia glumae LMG 2196 = ATCC 33617	ftp://ftp.ncbi.nlm.nih.gov/genomes/all/GCA/000/960/995/GCA_000960995.1_ASM96099v1
SAMN03396708	Paenibacillus beijingensis	ftp://ftp.ncbi.nlm.nih.gov/genomes/all/GCA/000/961/095/GCA_000961095.1_ASM96109v1
SAMN03174512	Paraburkholderia fungorum	ftp://ftp.ncbi.nlm.nih.gov/genomes/all/GCA/000/961/515/GCA_000961515.1_ASM96151v1
SAMN03382536	Muricauda lutaonensis	ftp://ftp.ncbi.nlm.nih.gov/genomes/all/GCA/000/963/865/GCA_000963865.1_ASM96386v1
SAMN03379009	Alcaligenes faecalis	ftp://ftp.ncbi.nlm.nih.gov/genomes/all/GCA/000/967/305/GCA_000967305.2_ASM96730v2
SAMEA3283108	Rhizobium sp. NT-26	ftp://ftp.ncbi.nlm.nih.gov/genomes/all/GCA/000/967/425/GCA_000967425.1_ASM96742v1
SAMEA4532328	Oleispira antarctica RB-8	ftp://ftp.ncbi.nlm.nih.gov/genomes/all/GCA/000/967/895/GCA_000967895.1_ASM96789v1
SAMEA4532333	Acholeplasma brassicae	ftp://ftp.ncbi.nlm.nih.gov/genomes/all/GCA/000/967/915/GCA_000967915.1_ASM96791v1
SAMEA4532332	Acholeplasma palmae J233	ftp://ftp.ncbi.nlm.nih.gov/genomes/all/GCA/000/968/055/GCA_000968055.1_ASM96805v1
SAMEA3283111	Magnetospira sp. QH-2	ftp://ftp.ncbi.nlm.nih.gov/genomes/all/GCA/000/968/135/GCA_000968135.1_ASM96813v1
SAMEA3283114	Xenorhabdus poinarii G6	ftp://ftp.ncbi.nlm.nih.gov/genomes/all/GCA/000/968/175/GCA_000968175.1_ASM96817v1
SAMEA3283113	Xenorhabdus doucetiae	ftp://ftp.ncbi.nlm.nih.gov/genomes/all/GCA/000/968/195/GCA_000968195.1_ASM96819v1
SAMN02721231	Clostridium scatologenes	ftp://ftp.ncbi.nlm.nih.gov/genomes/all/GCA/000/968/375/GCA_000968375.1_ASM96837v1
SAMEA3283107	Methylomicrobium alcaliphilum 20Z	ftp://ftp.ncbi.nlm.nih.gov/genomes/all/GCA/000/968/535/GCA_000968535.1_ASM96853v1
SAMN03248306	Vibrio cholerae	ftp://ftp.ncbi.nlm.nih.gov/genomes/all/GCA/000/969/265/GCA_000969265.1_ASM96926v1
SAMN03396709	Janthinobacterium sp. B9-8	ftp://ftp.ncbi.nlm.nih.gov/genomes/all/GCA/000/969/645/GCA_000969645.2_ASM96964v2
SAMN03433916	Mycoplasma synoviae ATCC 25204	ftp://ftp.ncbi.nlm.nih.gov/genomes/all/GCA/000/969/765/GCA_000969765.1_ASM96976v1
SAMN03420836	Agrobacterium tumefaciens	ftp://ftp.ncbi.nlm.nih.gov/genomes/all/GCA/000/971/565/GCA_000971565.1_ASM97156v1
SAMN03457172	Bacillus filamentosus	ftp://ftp.ncbi.nlm.nih.gov/genomes/all/GCA/000/972/245/GCA_000972245.3_ASM97224v3
SAMN03470070	Xanthomonas arboricola	ftp://ftp.ncbi.nlm.nih.gov/genomes/all/GCA/000/972/745/GCA_000972745.1_ASM97274v1
SAMN03452270	Verrucomicrobia bacterium IMCC26134	ftp://ftp.ncbi.nlm.nih.gov/genomes/all/GCA/000/972/765/GCA_000972765.1_ASM97276v1
SAMN03085480	Pandoraea oxalativorans	ftp://ftp.ncbi.nlm.nih.gov/genomes/all/GCA/000/972/785/GCA_000972785.3_ASM97278v3
SAMN03380727	Sneathia amnii	ftp://ftp.ncbi.nlm.nih.gov/genomes/all/GCA/000/973/085/GCA_000973085.1_ASM97308v1
SAMEA3315864	Zobellia galactanivorans	ftp://ftp.ncbi.nlm.nih.gov/genomes/all/GCA/000/973/105/GCA_000973105.1_ASM97310v1
SAMN02808313	Blochmannia endosymbiont of Polyrhachis (Hedomyrma) turneri	ftp://ftp.ncbi.nlm.nih.gov/genomes/all/GCA/000/973/505/GCA_000973505.1_ASM97350v1
SAMN02808399	Blochmannia endosymbiont of Camponotus (Colobopsis) obliquus	ftp://ftp.ncbi.nlm.nih.gov/genomes/all/GCA/000/973/545/GCA_000973545.1_ASM97354v1
SAMN02708862	Polynucleobacter duraquae	ftp://ftp.ncbi.nlm.nih.gov/genomes/all/GCA/000/973/625/GCA_000973625.1_ASM97362v1
SAMN03098875	Pontibacter korlensis	ftp://ftp.ncbi.nlm.nih.gov/genomes/all/GCA/000/973/725/GCA_000973725.1_ASM97372v1
SAMN03273316	Spirosoma radiotolerans	ftp://ftp.ncbi.nlm.nih.gov/genomes/all/GCA/000/974/425/GCA_000974425.1_ASM97442v1
SAMD00025396	Ferriphaselus amnicola	ftp://ftp.ncbi.nlm.nih.gov/genomes/all/GCA/000/974/685/GCA_000974685.2_FaOYT1_2.0
SAMN03480662	Rhodococcus erythropolis	ftp://ftp.ncbi.nlm.nih.gov/genomes/all/GCA/000/975/175/GCA_000975175.1_ASM97517v1
SAMN03394562	Bacillus sp. LM 4-2	ftp://ftp.ncbi.nlm.nih.gov/genomes/all/GCA/000/978/495/GCA_000978495.1_ASM97849v1
SAMN03365263	Corynebacterium camporealensis	ftp://ftp.ncbi.nlm.nih.gov/genomes/all/GCA/000/980/815/GCA_000980815.1_ASM98081v1
SAMN03365283	Corynebacterium kutscheri	ftp://ftp.ncbi.nlm.nih.gov/genomes/all/GCA/000/980/835/GCA_000980835.1_ASM98083v1
SAMEA3165955	Candidatus Methylopumilus planktonicus	ftp://ftp.ncbi.nlm.nih.gov/genomes/all/GCA/000/981/505/GCA_000981505.1_Candidatus_Methylopumilus_planktonicus_MMS-2-53
SAMEA3208644	Lactococcus piscium MKFS47	ftp://ftp.ncbi.nlm.nih.gov/genomes/all/GCA/000/981/525/GCA_000981525.1_L_piscium
SAMEA3234137	Candidatus Filomicrobium marinum	ftp://ftp.ncbi.nlm.nih.gov/genomes/all/GCA/000/981/545/GCA_000981545.1_Y1
SAMEA3303989	Paenibacillus riograndensis SBR5	ftp://ftp.ncbi.nlm.nih.gov/genomes/all/GCA/000/981/585/GCA_000981585.1_SBR5_T_
SAMN03323776	Kangiella geojedonensis	ftp://ftp.ncbi.nlm.nih.gov/genomes/all/GCA/000/981/765/GCA_000981765.1_ASM98176v1
SAMN03447475	Citrobacter amalonaticus Y19	ftp://ftp.ncbi.nlm.nih.gov/genomes/all/GCA/000/981/805/GCA_000981805.1_ASM98180v1
SAMN03486836	Rhodococcus aetherivorans	ftp://ftp.ncbi.nlm.nih.gov/genomes/all/GCA/000/982/715/GCA_000982715.1_ASM98271v1
SAMN03371468	Cronobacter sakazakii	ftp://ftp.ncbi.nlm.nih.gov/genomes/all/GCA/000/982/825/GCA_000982825.1_ASM98282v1
SAMN03494311	Sulfurovum lithotrophicum	ftp://ftp.ncbi.nlm.nih.gov/genomes/all/GCA/000/987/835/GCA_000987835.1_ASM98783v1
SAMN03494310	[Brevibacterium] flavum	ftp://ftp.ncbi.nlm.nih.gov/genomes/all/GCA/000/987/865/GCA_000987865.1_ASM98786v1
SAMN03577769	Moraxella bovoculi	ftp://ftp.ncbi.nlm.nih.gov/genomes/all/GCA/000/988/605/GCA_000988605.1_ASM98860v1
SAMN03332981	Streptomyces xiamenensis	ftp://ftp.ncbi.nlm.nih.gov/genomes/all/GCA/000/993/785/GCA_000993785.3_ASM99378v3
SAMN03565657	Dehalogenimonas sp. WBC-2	ftp://ftp.ncbi.nlm.nih.gov/genomes/all/GCA/001/005/265/GCA_001005265.1_ASM100526v1
SAMN03570113	Salinicoccus halodurans	ftp://ftp.ncbi.nlm.nih.gov/genomes/all/GCA/001/005/905/GCA_001005905.1_ASM100590v1
SAMN03450772	Serratia fonticola	ftp://ftp.ncbi.nlm.nih.gov/genomes/all/GCA/001/006/005/GCA_001006005.1_ASM100600v1
SAMEA3360421	Pseudomonas sp. CCOS 191	ftp://ftp.ncbi.nlm.nih.gov/genomes/all/GCA/001/007/005/GCA_001007005.1_Pseudomonas_sp._strain_CCOS_191
SAMN03581174	Sedimenticola thiotaurini	ftp://ftp.ncbi.nlm.nih.gov/genomes/all/GCA/001/007/875/GCA_001007875.1_ASM100787v1
SAMN03569272	Nitrosomonas communis	ftp://ftp.ncbi.nlm.nih.gov/genomes/all/GCA/001/007/935/GCA_001007935.1_ASM100793v1
SAMN03486750	candidate division SR1 bacterium Aalborg_AAW-1	ftp://ftp.ncbi.nlm.nih.gov/genomes/all/GCA/001/007/975/GCA_001007975.1_ASM100797v1
SAMN03287573	Deinococcus soli Cha et al. 2016	ftp://ftp.ncbi.nlm.nih.gov/genomes/all/GCA/001/007/995/GCA_001007995.1_ASM100799v1
SAMN03658145	Altererythrobacter atlanticus	ftp://ftp.ncbi.nlm.nih.gov/genomes/all/GCA/001/008/165/GCA_001008165.2_ASM100816v2
SAMN03433286	Photorhabdus thracensis	ftp://ftp.ncbi.nlm.nih.gov/genomes/all/GCA/001/010/285/GCA_001010285.1_ASM101028v1
SAMD00018699	Dehalococcoides sp. UCH007	ftp://ftp.ncbi.nlm.nih.gov/genomes/all/GCA/001/010/485/GCA_001010485.1_ASM101048v1
SAMD00018424	Alcanivorax sp. NBRC 101098	ftp://ftp.ncbi.nlm.nih.gov/genomes/all/GCA/001/010/505/GCA_001010505.1_ASM101050v1
SAMN03372475	Spongiibacter sp. IMCC21906	ftp://ftp.ncbi.nlm.nih.gov/genomes/all/GCA/001/010/805/GCA_001010805.1_ASM101080v1
SAMN03699827	Streptomyces sp. CNQ-509	ftp://ftp.ncbi.nlm.nih.gov/genomes/all/GCA/001/011/035/GCA_001011035.1_ASM101103v1
SAMN03375744	Hoeflea sp. IMCC20628	ftp://ftp.ncbi.nlm.nih.gov/genomes/all/GCA/001/011/155/GCA_001011155.1_ASM101115v1
SAMEA3258058	Streptomyces leeuwenhoekii	ftp://ftp.ncbi.nlm.nih.gov/genomes/all/GCA/001/013/905/GCA_001013905.1_sleC34
SAMN03568762	[Polyangium] brachysporum	ftp://ftp.ncbi.nlm.nih.gov/genomes/all/GCA/001/017/435/GCA_001017435.1_ASM101743v1
SAMN03329217	Kiritimatiella glycovorans	ftp://ftp.ncbi.nlm.nih.gov/genomes/all/GCA/001/017/655/GCA_001017655.1_ASM101765v1
SAMN03742637	Clostridium sporogenes	ftp://ftp.ncbi.nlm.nih.gov/genomes/all/GCA/001/020/205/GCA_001020205.1_ASM102020v1
SAMN03650284	Psychrobacter sp. FME2	ftp://ftp.ncbi.nlm.nih.gov/genomes/all/GCA/001/020/725/GCA_001020725.2_ASM102072v2
SAMN03571539	Thioalkalivibrio versutus	ftp://ftp.ncbi.nlm.nih.gov/genomes/all/GCA/001/020/955/GCA_001020955.1_ASM102095v1
SAMN03568800	Corynebacterium mustelae	ftp://ftp.ncbi.nlm.nih.gov/genomes/all/GCA/001/020/985/GCA_001020985.1_ASM102098v1
SAMN03462986	Corynebacterium epidermidicanis	ftp://ftp.ncbi.nlm.nih.gov/genomes/all/GCA/001/021/025/GCA_001021025.1_ASM102102v1
SAMN03480629	Corynebacterium testudinoris	ftp://ftp.ncbi.nlm.nih.gov/genomes/all/GCA/001/021/045/GCA_001021045.1_ASM102104v1
SAMN03480647	Corynebacterium uterequi	ftp://ftp.ncbi.nlm.nih.gov/genomes/all/GCA/001/021/065/GCA_001021065.1_ASM102106v1
SAMN03763724	Candidatus Liberibacter africanus PTSAPSY	ftp://ftp.ncbi.nlm.nih.gov/genomes/all/GCA/001/021/085/GCA_001021085.1_ASM102108v1
SAMN03758429	Mycobacterium sp. EPa45	ftp://ftp.ncbi.nlm.nih.gov/genomes/all/GCA/001/021/385/GCA_001021385.1_ASM102138v1
SAMN02797519	Xanthomonas translucens pv. undulosa	ftp://ftp.ncbi.nlm.nih.gov/genomes/all/GCA/001/021/935/GCA_001021935.1_ASM102193v1
SAMN03152363	Chryseobacterium gallinarum	ftp://ftp.ncbi.nlm.nih.gov/genomes/all/GCA/001/021/975/GCA_001021975.1_ASM102197v1
SAMN03733692	Phytobacter ursingii	ftp://ftp.ncbi.nlm.nih.gov/genomes/all/GCA/001/022/135/GCA_001022135.1_ASM102213v1
SAMN03733738	Klebsiella oxytoca	ftp://ftp.ncbi.nlm.nih.gov/genomes/all/GCA/001/022/195/GCA_001022195.1_ASM102219v1
SAMN03481557	Actinobacteria bacterium IMCC26256	ftp://ftp.ncbi.nlm.nih.gov/genomes/all/GCA/001/023/575/GCA_001023575.1_ASM102357v1
SAMD00061040	Bifidobacterium bifidum ATCC 29521 = JCM 1255 = DSM 20456	ftp://ftp.ncbi.nlm.nih.gov/genomes/all/GCA/001/025/135/GCA_001025135.1_ASM102513v1
SAMD00061039	Bifidobacterium angulatum DSM 20098 = JCM 7096	ftp://ftp.ncbi.nlm.nih.gov/genomes/all/GCA/001/025/155/GCA_001025155.1_ASM102515v1
SAMD00061041	Bifidobacterium breve DSM 20213 = JCM 1192	ftp://ftp.ncbi.nlm.nih.gov/genomes/all/GCA/001/025/175/GCA_001025175.1_ASM102517v1
SAMD00061042	Bifidobacterium catenulatum DSM 16992 = JCM 1194 = LMG 11043	ftp://ftp.ncbi.nlm.nih.gov/genomes/all/GCA/001/025/195/GCA_001025195.1_ASM102519v1
SAMD00061045	Bifidobacterium pseudocatenulatum DSM 20438 = JCM 1200 = LMG 10505	ftp://ftp.ncbi.nlm.nih.gov/genomes/all/GCA/001/025/215/GCA_001025215.1_ASM102521v1
SAMN03216551	Pragia fontium	ftp://ftp.ncbi.nlm.nih.gov/genomes/all/GCA/001/026/985/GCA_001026985.1_ASM102698v1
SAMN02940556	Kosmotoga pacifica	ftp://ftp.ncbi.nlm.nih.gov/genomes/all/GCA/001/027/025/GCA_001027025.1_ASM102702v1
SAMN03651231	Staphylococcus aureus subsp. aureus DSM 20231	ftp://ftp.ncbi.nlm.nih.gov/genomes/all/GCA/001/027/105/GCA_001027105.1_ASM102710v1
SAMN03704078	Archangium gephyra	ftp://ftp.ncbi.nlm.nih.gov/genomes/all/GCA/001/027/285/GCA_001027285.1_ASM102728v1
SAMN03771261	Endomicrobium proavitum	ftp://ftp.ncbi.nlm.nih.gov/genomes/all/GCA/001/027/545/GCA_001027545.1_ASM102754v1
SAMN03400067	Geobacillus sp. 12AMOR1	ftp://ftp.ncbi.nlm.nih.gov/genomes/all/GCA/001/028/085/GCA_001028085.1_ASM102808v1
SAMN03764476	Altererythrobacter marensis	ftp://ftp.ncbi.nlm.nih.gov/genomes/all/GCA/001/028/625/GCA_001028625.1_ASM102862v1
SAMN02739579	Staphylococcus capitis subsp. capitis	ftp://ftp.ncbi.nlm.nih.gov/genomes/all/GCA/001/028/645/GCA_001028645.1_ASM102864v1
SAMN03651233	Burkholderia pyrrocinia	ftp://ftp.ncbi.nlm.nih.gov/genomes/all/GCA/001/028/665/GCA_001028665.1_ASM102866v1
SAMN03757733	Croceicoccus naphthovorans	ftp://ftp.ncbi.nlm.nih.gov/genomes/all/GCA/001/028/705/GCA_001028705.1_ASM102870v1
SAMN03769594	Pandoraea faecigallinarum	ftp://ftp.ncbi.nlm.nih.gov/genomes/all/GCA/001/029/105/GCA_001029105.3_ASM102910v3
SAMN03135394	Burkholderia contaminans	ftp://ftp.ncbi.nlm.nih.gov/genomes/all/GCA/001/029/145/GCA_001029145.1_ASM102914v1
SAMN03488049	Spiroplasma atrichopogonis	ftp://ftp.ncbi.nlm.nih.gov/genomes/all/GCA/001/029/245/GCA_001029245.1_ASM102924v1
SAMN03488050	Spiroplasma eriocheiris	ftp://ftp.ncbi.nlm.nih.gov/genomes/all/GCA/001/029/265/GCA_001029265.1_ASM102926v1
SAMN03319901	Candidatus Wolfebacteria bacterium GW2011_GWB1_47_1	ftp://ftp.ncbi.nlm.nih.gov/genomes/all/GCA/001/029/635/GCA_001029635.1_ASM102963v1
SAMN03319974	Candidatus Beckwithbacteria bacterium GW2011_GWC1_49_16	ftp://ftp.ncbi.nlm.nih.gov/genomes/all/GCA/001/029/675/GCA_001029675.1_ASM102967v1
SAMN03319767	Candidatus Saccharibacteria bacterium GW2011_GWC2_44_17	ftp://ftp.ncbi.nlm.nih.gov/genomes/all/GCA/001/029/695/GCA_001029695.1_ASM102969v1
SAMN03319330	candidate division TM6 bacterium GW2011_GWF2_28_16	ftp://ftp.ncbi.nlm.nih.gov/genomes/all/GCA/001/029/715/GCA_001029715.1_ASM102971v1
SAMN03319457	Berkelbacteria bacterium GW2011_GWE1_39_12	ftp://ftp.ncbi.nlm.nih.gov/genomes/all/GCA/001/029/735/GCA_001029735.1_ASM102973v1
SAMN03319246	Candidatus Woesebacteria bacterium GW2011_GWF1_31_35	ftp://ftp.ncbi.nlm.nih.gov/genomes/all/GCA/001/029/755/GCA_001029755.1_ASM102975v1
SAMN03319287	Candidatus Campbellbacteria bacterium GW2011_OD1_34_28	ftp://ftp.ncbi.nlm.nih.gov/genomes/all/GCA/001/029/775/GCA_001029775.1_ASM102977v1
SAMN03319988	candidate division Kazan bacterium GW2011_GWA1_50_15	ftp://ftp.ncbi.nlm.nih.gov/genomes/all/GCA/001/029/795/GCA_001029795.1_ASM102979v1
SAMN03740584	Clostridium carboxidivorans P7	ftp://ftp.ncbi.nlm.nih.gov/genomes/all/GCA/001/038/625/GCA_001038625.1_ASM103862v1
SAMN03754657	Bacillus coagulans	ftp://ftp.ncbi.nlm.nih.gov/genomes/all/GCA/001/039/495/GCA_001039495.1_ASM103949v1
SAMN03779333	Herbaspirillum seropedicae	ftp://ftp.ncbi.nlm.nih.gov/genomes/all/GCA/001/040/945/GCA_001040945.1_ASM104094v1
SAMD00026530	Lactobacillus acetotolerans	ftp://ftp.ncbi.nlm.nih.gov/genomes/all/GCA/001/042/405/GCA_001042405.1_ASM104240v1
SAMD00061043	Bifidobacterium dentium JCM 1195 = DSM 20436	ftp://ftp.ncbi.nlm.nih.gov/genomes/all/GCA/001/042/595/GCA_001042595.1_ASM104259v1
SAMD00061046	Bifidobacterium scardovii JCM 12489 = DSM 13734	ftp://ftp.ncbi.nlm.nih.gov/genomes/all/GCA/001/042/635/GCA_001042635.1_ASM104263v1
SAMD00061047	Gardnerella vaginalis ATCC 14018 = JCM 11026	ftp://ftp.ncbi.nlm.nih.gov/genomes/all/GCA/001/042/655/GCA_001042655.1_ASM104265v1
SAMD00061048	Parascardovia denticolens DSM 10105 = JCM 12538	ftp://ftp.ncbi.nlm.nih.gov/genomes/all/GCA/001/042/675/GCA_001042675.1_ASM104267v1
SAMD00061049	Scardovia inopinata JCM 12537	ftp://ftp.ncbi.nlm.nih.gov/genomes/all/GCA/001/042/695/GCA_001042695.1_ASM104269v1
SAMN03768360	Clostridium aceticum	ftp://ftp.ncbi.nlm.nih.gov/genomes/all/GCA/001/042/715/GCA_001042715.1_ASM104271v1
SAMN03701403	Marinobacter psychrophilus	ftp://ftp.ncbi.nlm.nih.gov/genomes/all/GCA/001/043/175/GCA_001043175.1_ASM104317v1
SAMN03761153	Pseudomonas aeruginosa DSM 50071 = NBRC 12689	ftp://ftp.ncbi.nlm.nih.gov/genomes/all/GCA/001/045/685/GCA_001045685.1_ASM104568v1
SAMN03840244	Marinovum algicola DG 898	ftp://ftp.ncbi.nlm.nih.gov/genomes/all/GCA/001/046/955/GCA_001046955.1_ASM104695v1
SAMN03801505	Yersinia aleksiciae	ftp://ftp.ncbi.nlm.nih.gov/genomes/all/GCA/001/047/675/GCA_001047675.1_ASM104767v1
SAMN03246763	Bacillus smithii	ftp://ftp.ncbi.nlm.nih.gov/genomes/all/GCA/001/050/115/GCA_001050115.1_ASM105011v1
SAMN03846661	Cyclobacterium amurskyense	ftp://ftp.ncbi.nlm.nih.gov/genomes/all/GCA/001/050/135/GCA_001050135.1_ASM105013v1
SAMN03734960	Lactobacillus koreensis	ftp://ftp.ncbi.nlm.nih.gov/genomes/all/GCA/001/050/435/GCA_001050435.1_ASM105043v1
SAMN03734923	Lactobacillus ginsenosidimutans	ftp://ftp.ncbi.nlm.nih.gov/genomes/all/GCA/001/050/475/GCA_001050475.1_ASM105047v1
SAMEA3146337	Sinorhizobium meliloti RU11/001	ftp://ftp.ncbi.nlm.nih.gov/genomes/all/GCA/001/050/915/GCA_001050915.2_ASM105091v2
SAMN03799235	Thauera humireducens	ftp://ftp.ncbi.nlm.nih.gov/genomes/all/GCA/001/051/995/GCA_001051995.2_ASM105199v2
SAMN03445847	Candidatus Coxiella mudrowiae	ftp://ftp.ncbi.nlm.nih.gov/genomes/all/GCA/001/077/715/GCA_001077715.1_ASM107771v1
SAMN03565637	Erythrobacter atlanticus	ftp://ftp.ncbi.nlm.nih.gov/genomes/all/GCA/001/077/815/GCA_001077815.2_ASM107781v2
SAMN03291399	Rufibacter sp. DG31D	ftp://ftp.ncbi.nlm.nih.gov/genomes/all/GCA/001/078/055/GCA_001078055.1_ASM107805v1
SAMN03790813	Bordetella hinzii	ftp://ftp.ncbi.nlm.nih.gov/genomes/all/GCA/001/078/275/GCA_001078275.1_ASM107827v1
SAMN02666059	Sphingobium yanoikuyae	ftp://ftp.ncbi.nlm.nih.gov/genomes/all/GCA/001/078/495/GCA_001078495.2_ASM107849v2
SAMEA2498477	Nocardia farcinica	ftp://ftp.ncbi.nlm.nih.gov/genomes/all/GCA/001/182/745/GCA_001182745.2_NCTC11134
SAMEA3233744	Synechococcus sp. WH 8103	ftp://ftp.ncbi.nlm.nih.gov/genomes/all/GCA/001/182/765/GCA_001182765.1_WH8103.1
SAMN03754658	Methylophilus sp. TWE2	ftp://ftp.ncbi.nlm.nih.gov/genomes/all/GCA/001/183/865/GCA_001183865.1_ASM118386v1
SAMN03487588	Devosia sp. H5989	ftp://ftp.ncbi.nlm.nih.gov/genomes/all/GCA/001/185/205/GCA_001185205.1_ASM118520v1
SAMN02699419	Planococcus versutus	ftp://ftp.ncbi.nlm.nih.gov/genomes/all/GCA/001/186/155/GCA_001186155.3_ASM118615v3
SAMN03580086	Edwardsiella sp. LADL05-105	ftp://ftp.ncbi.nlm.nih.gov/genomes/all/GCA/001/186/215/GCA_001186215.1_ASM118621v1
SAMN03699826	Pseudomonas trivialis	ftp://ftp.ncbi.nlm.nih.gov/genomes/all/GCA/001/186/335/GCA_001186335.1_ASM118633v1
SAMN03734635	Leptospirillum sp. Group II 'CF-1'	ftp://ftp.ncbi.nlm.nih.gov/genomes/all/GCA/001/186/405/GCA_001186405.1_ASM118640v1
SAMN03839023	Mycolicibacterium goodii	ftp://ftp.ncbi.nlm.nih.gov/genomes/all/GCA/001/187/505/GCA_001187505.1_ASM118750v1
SAMN03121471	Anoxybacillus gonensis	ftp://ftp.ncbi.nlm.nih.gov/genomes/all/GCA/001/187/595/GCA_001187595.1_ASM118759v1
SAMN03793171	Wenzhouxiangella marina	ftp://ftp.ncbi.nlm.nih.gov/genomes/all/GCA/001/187/785/GCA_001187785.1_ASM118778v1
SAMN03891579	Octadecabacter temperatus	ftp://ftp.ncbi.nlm.nih.gov/genomes/all/GCA/001/187/845/GCA_001187845.1_ASM118784v1
SAMN03262954	Staphylococcus schleiferi	ftp://ftp.ncbi.nlm.nih.gov/genomes/all/GCA/001/188/915/GCA_001188915.1_ASM118891v1
SAMN03651481	Chondromyces crocatus	ftp://ftp.ncbi.nlm.nih.gov/genomes/all/GCA/001/189/295/GCA_001189295.1_ASM118929v1
SAMN03704030	Eubacterium sulci ATCC 35585	ftp://ftp.ncbi.nlm.nih.gov/genomes/all/GCA/001/189/495/GCA_001189495.1_ASM118949v1
SAMN03785053	Olsenella sp. oral taxon 807	ftp://ftp.ncbi.nlm.nih.gov/genomes/all/GCA/001/189/515/GCA_001189515.2_ASM118951v2
SAMN03704031	Arsenicicoccus sp. oral taxon 190	ftp://ftp.ncbi.nlm.nih.gov/genomes/all/GCA/001/189/535/GCA_001189535.1_ASM118953v1
SAMN03704032	Selenomonas sp. oral taxon 478	ftp://ftp.ncbi.nlm.nih.gov/genomes/all/GCA/001/189/555/GCA_001189555.1_ASM118955v1
SAMN03862076	Campylobacter gracilis	ftp://ftp.ncbi.nlm.nih.gov/genomes/all/GCA/001/190/745/GCA_001190745.1_ASM119074v1
SAMN03737995	Campylobacter ureolyticus RIGS 9880	ftp://ftp.ncbi.nlm.nih.gov/genomes/all/GCA/001/190/755/GCA_001190755.1_ASM119075v1
SAMN03342159	Azoarcus sp. CIB	ftp://ftp.ncbi.nlm.nih.gov/genomes/all/GCA/001/190/925/GCA_001190925.1_ASM119092v1
SAMN03421079	Luteipulveratus mongoliensis	ftp://ftp.ncbi.nlm.nih.gov/genomes/all/GCA/001/190/945/GCA_001190945.1_ASM119094v1
SAMN03801557	Massilia sp. NR 4-1	ftp://ftp.ncbi.nlm.nih.gov/genomes/all/GCA/001/191/005/GCA_001191005.1_ASM119100v1
SAMN02903857	Geobacillus sp. LC300	ftp://ftp.ncbi.nlm.nih.gov/genomes/all/GCA/001/191/625/GCA_001191625.1_ASM119162v1
SAMN03704035	Prevotella fusca JCM 17724	ftp://ftp.ncbi.nlm.nih.gov/genomes/all/GCA/001/262/015/GCA_001262015.1_ASM126201v1
SAMN03704036	Schaalia meyeri	ftp://ftp.ncbi.nlm.nih.gov/genomes/all/GCA/001/262/055/GCA_001262055.1_ASM126205v1
SAMN03704033	Ottowia sp. oral taxon 894	ftp://ftp.ncbi.nlm.nih.gov/genomes/all/GCA/001/262/075/GCA_001262075.1_ASM126207v1
SAMN03948565	Spiroplasma turonicum	ftp://ftp.ncbi.nlm.nih.gov/genomes/all/GCA/001/262/715/GCA_001262715.1_ASM126271v1
SAMN03951128	Vulgatibacter incomptus	ftp://ftp.ncbi.nlm.nih.gov/genomes/all/GCA/001/263/175/GCA_001263175.1_ASM126317v1
SAMN03951129	Labilithrix luteola	ftp://ftp.ncbi.nlm.nih.gov/genomes/all/GCA/001/263/205/GCA_001263205.1_ASM126320v1
SAMN02442035	Bifidobacterium actinocoloniiforme DSM 22766	ftp://ftp.ncbi.nlm.nih.gov/genomes/all/GCA/001/263/395/GCA_001263395.1_ASM126339v1
SAMN03392520	Microcystis panniformis FACHB-1757	ftp://ftp.ncbi.nlm.nih.gov/genomes/all/GCA/001/264/245/GCA_001264245.1_ASM126424v1
SAMN03944033	Microbacterium sp. CGR1	ftp://ftp.ncbi.nlm.nih.gov/genomes/all/GCA/001/266/755/GCA_001266755.1_ASM126675v1
SAMN03776897	Marinobacter sp. CP1	ftp://ftp.ncbi.nlm.nih.gov/genomes/all/GCA/001/266/795/GCA_001266795.1_ASM126679v1
SAMN03938703	Spiroplasma litorale	ftp://ftp.ncbi.nlm.nih.gov/genomes/all/GCA/001/267/155/GCA_001267155.1_ASM126715v1
SAMN03946311	Oblitimonas alkaliphila	ftp://ftp.ncbi.nlm.nih.gov/genomes/all/GCA/001/267/175/GCA_001267175.1_ASM126717v1
SAMN03964771	Moorella thermoacetica	ftp://ftp.ncbi.nlm.nih.gov/genomes/all/GCA/001/267/435/GCA_001267435.1_ASM126743v1
SAMN03956792	Enterococcus durans	ftp://ftp.ncbi.nlm.nih.gov/genomes/all/GCA/001/267/865/GCA_001267865.1_ASM126786v1
SAMN03921868	Streptomyces ambofaciens ATCC 23877	ftp://ftp.ncbi.nlm.nih.gov/genomes/all/GCA/001/267/885/GCA_001267885.1_ASM126788v1
SAMN03010392	Herbaspirillum hiltneri N3	ftp://ftp.ncbi.nlm.nih.gov/genomes/all/GCA/001/267/925/GCA_001267925.1_ASM126792v1
SAMN03995875	Chelatococcus sp. CO-6	ftp://ftp.ncbi.nlm.nih.gov/genomes/all/GCA/001/271/345/GCA_001271345.1_ASM127134v1
SAMN03327423	Candidatus Sulcia muelleri	ftp://ftp.ncbi.nlm.nih.gov/genomes/all/GCA/001/272/615/GCA_001272615.1_ASM127261v1
SAMN03699894	Paenibacillus peoriae	ftp://ftp.ncbi.nlm.nih.gov/genomes/all/GCA/001/272/655/GCA_001272655.2_ASM127265v2
SAMN03284384	Mycoplasma pneumoniae FH	ftp://ftp.ncbi.nlm.nih.gov/genomes/all/GCA/001/272/835/GCA_001272835.1_ASM127283v1
SAMN03702441	Nitrospira moscoviensis	ftp://ftp.ncbi.nlm.nih.gov/genomes/all/GCA/001/273/775/GCA_001273775.1_ASM127377v1
SAMN03976113	Leptotrichia sp. oral taxon 212	ftp://ftp.ncbi.nlm.nih.gov/genomes/all/GCA/001/274/535/GCA_001274535.1_ASM127453v1
SAMN04012428	Geobacillus stearothermophilus 10	ftp://ftp.ncbi.nlm.nih.gov/genomes/all/GCA/001/274/575/GCA_001274575.1_ASM127457v1
SAMN03269975	Spiroplasma kunkelii CR2-3x	ftp://ftp.ncbi.nlm.nih.gov/genomes/all/GCA/001/274/875/GCA_001274875.1_ASM127487v1
SAMN04012704	Corynebacterium lactis RW2-5	ftp://ftp.ncbi.nlm.nih.gov/genomes/all/GCA/001/274/895/GCA_001274895.1_ASM127489v1
SAMN04012814	Kocuria palustris	ftp://ftp.ncbi.nlm.nih.gov/genomes/all/GCA/001/275/345/GCA_001275345.1_ASM127534v1
SAMN03777003	Francisella persica ATCC VR-331	ftp://ftp.ncbi.nlm.nih.gov/genomes/all/GCA/001/275/365/GCA_001275365.1_ASM127536v1
SAMN03938715	Cronobacter universalis NCTC 9529	ftp://ftp.ncbi.nlm.nih.gov/genomes/all/GCA/001/277/175/GCA_001277175.1_ASM127717v1
SAMN03938713	Cronobacter muytjensii ATCC 51329	ftp://ftp.ncbi.nlm.nih.gov/genomes/all/GCA/001/277/195/GCA_001277195.1_ASM127719v1
SAMN03938716	Cronobacter malonaticus LMG 23826	ftp://ftp.ncbi.nlm.nih.gov/genomes/all/GCA/001/277/215/GCA_001277215.2_ASM127721v2
SAMN03938717	Cronobacter dublinensis subsp. dublinensis LMG 23823	ftp://ftp.ncbi.nlm.nih.gov/genomes/all/GCA/001/277/235/GCA_001277235.1_ASM127723v1
SAMN03938712	Cronobacter condimenti 1330	ftp://ftp.ncbi.nlm.nih.gov/genomes/all/GCA/001/277/255/GCA_001277255.1_ASM127725v1
SAMN03568000	Anabaena sp. WA102	ftp://ftp.ncbi.nlm.nih.gov/genomes/all/GCA/001/277/295/GCA_001277295.1_ASM127729v1
SAMN02950576	Corynebacterium deserti GIMN1.010	ftp://ftp.ncbi.nlm.nih.gov/genomes/all/GCA/001/277/995/GCA_001277995.1_ASM127799v1
SAMN03031198	Sphingopyxis sp. 113P3	ftp://ftp.ncbi.nlm.nih.gov/genomes/all/GCA/001/278/035/GCA_001278035.1_ASM127803v1
SAMN03287929	Desulfuromonas soudanensis	ftp://ftp.ncbi.nlm.nih.gov/genomes/all/GCA/001/278/055/GCA_001278055.1_ASM127805v1
SAMN03565307	Streptomyces pristinaespiralis	ftp://ftp.ncbi.nlm.nih.gov/genomes/all/GCA/001/278/075/GCA_001278075.1_ASM127807v1
SAMN03463183	Streptomyces sp. CFMR 7	ftp://ftp.ncbi.nlm.nih.gov/genomes/all/GCA/001/278/095/GCA_001278095.1_ASM127809v1
SAMN04008121	Acinetobacter sp. TTH0-4	ftp://ftp.ncbi.nlm.nih.gov/genomes/all/GCA/001/278/715/GCA_001278715.1_ASM127871v1
SAMN04009744	Capnocytophaga sp. oral taxon 323	ftp://ftp.ncbi.nlm.nih.gov/genomes/all/GCA/001/278/825/GCA_001278825.1_ASM127882v1
SAMN04009745	Actinomyces sp. oral taxon 414	ftp://ftp.ncbi.nlm.nih.gov/genomes/all/GCA/001/278/845/GCA_001278845.1_ASM127884v1
SAMN04009128	Hymenobacter sp. DG25A	ftp://ftp.ncbi.nlm.nih.gov/genomes/all/GCA/001/280/305/GCA_001280305.1_ASM128030v1
SAMN03955382	Spiroplasma cantharicola	ftp://ftp.ncbi.nlm.nih.gov/genomes/all/GCA/001/281/045/GCA_001281045.1_ASM128104v1
SAMN03897213	Arthrobacter sp. LS16	ftp://ftp.ncbi.nlm.nih.gov/genomes/all/GCA/001/281/115/GCA_001281115.1_ASM128111v1
SAMN04000040	Arthrobacter sp. ERGS1:01	ftp://ftp.ncbi.nlm.nih.gov/genomes/all/GCA/001/281/315/GCA_001281315.1_ASM128131v1
SAMN04054243	Candidatus Thioglobus singularis PS1	ftp://ftp.ncbi.nlm.nih.gov/genomes/all/GCA/001/281/385/GCA_001281385.1_ASM128138v1
SAMN02803869	Bartonella ancashensis	ftp://ftp.ncbi.nlm.nih.gov/genomes/all/GCA/001/281/405/GCA_001281405.1_ASM128140v1
SAMN02665997	Cupriavidus gilardii CR3	ftp://ftp.ncbi.nlm.nih.gov/genomes/all/GCA/001/281/465/GCA_001281465.1_ASM128146v1
SAMN03896005	Altererythrobacter epoxidivorans	ftp://ftp.ncbi.nlm.nih.gov/genomes/all/GCA/001/281/485/GCA_001281485.1_ASM128148v1
SAMN03837635	Burkholderia sp. HB1	ftp://ftp.ncbi.nlm.nih.gov/genomes/all/GCA/001/293/045/GCA_001293045.1_ASM129304v1
SAMN02943398	Lawsonella clevelandensis	ftp://ftp.ncbi.nlm.nih.gov/genomes/all/GCA/001/293/125/GCA_001293125.1_ASM129312v1
SAMN03324061	Pseudonocardia sp. EC080625-04	ftp://ftp.ncbi.nlm.nih.gov/genomes/all/GCA/001/294/425/GCA_001294425.1_ASM129442v1
SAMN04076495	Pseudomonas versuta	ftp://ftp.ncbi.nlm.nih.gov/genomes/all/GCA/001/294/575/GCA_001294575.1_ASM129457v1
SAMN03460278	Pseudonocardia sp. AL041005-10	ftp://ftp.ncbi.nlm.nih.gov/genomes/all/GCA/001/294/605/GCA_001294605.1_ASM129460v1
SAMN03470467	Pseudonocardia sp. HH130629-09	ftp://ftp.ncbi.nlm.nih.gov/genomes/all/GCA/001/294/645/GCA_001294645.1_ASM129464v1
SAMN04099008	Parageobacillus thermoglucosidasius	ftp://ftp.ncbi.nlm.nih.gov/genomes/all/GCA/001/295/365/GCA_001295365.1_ASM129536v1
SAMN03342362	Campylobacter concisus	ftp://ftp.ncbi.nlm.nih.gov/genomes/all/GCA/001/298/465/GCA_001298465.1_ASM129846v1
SAMN04076494	Psychrobacter urativorans	ftp://ftp.ncbi.nlm.nih.gov/genomes/all/GCA/001/298/525/GCA_001298525.1_ASM129852v1
SAMN03840760	Glutamicibacter halophytocola	ftp://ftp.ncbi.nlm.nih.gov/genomes/all/GCA/001/302/565/GCA_001302565.1_ASM130256v1
SAMN03840758	Kibdelosporangium phytohabitans	ftp://ftp.ncbi.nlm.nih.gov/genomes/all/GCA/001/302/585/GCA_001302585.1_ASM130258v1
SAMN02953477	Megasphaera elsdenii 14-14	ftp://ftp.ncbi.nlm.nih.gov/genomes/all/GCA/001/304/715/GCA_001304715.1_ASM130471v1
SAMN03438109	Citromicrobium sp. JL477	ftp://ftp.ncbi.nlm.nih.gov/genomes/all/GCA/001/304/795/GCA_001304795.1_ASM130479v1
SAMN03993951	Azospirillum thiophilum	ftp://ftp.ncbi.nlm.nih.gov/genomes/all/GCA/001/305/595/GCA_001305595.1_ASM130559v1
SAMN03323603	Confluentimicrobium sp. EMB200-NS6	ftp://ftp.ncbi.nlm.nih.gov/genomes/all/GCA/001/305/615/GCA_001305615.1_ASM130561v1
SAMN03776117	Gordonia phthalatica	ftp://ftp.ncbi.nlm.nih.gov/genomes/all/GCA/001/305/675/GCA_001305675.1_ASM130567v1
SAMN04110325	Acinetobacter equi	ftp://ftp.ncbi.nlm.nih.gov/genomes/all/GCA/001/307/195/GCA_001307195.1_ASM130719v1
SAMN03464915	Mycolicibacterium fortuitum	ftp://ftp.ncbi.nlm.nih.gov/genomes/all/GCA/001/307/545/GCA_001307545.1_ASM130754v1
SAMN04103130	Lentibacillus amyloliquefaciens	ftp://ftp.ncbi.nlm.nih.gov/genomes/all/GCA/001/307/805/GCA_001307805.2_ASM130780v2
SAMN04120644	Weissella cibaria	ftp://ftp.ncbi.nlm.nih.gov/genomes/all/GCA/001/308/145/GCA_001308145.2_ASM130814v2
SAMN03837864	Celeribacter marinus	ftp://ftp.ncbi.nlm.nih.gov/genomes/all/GCA/001/308/265/GCA_001308265.1_ASM130826v1
SAMN03982146	Lactobacillus helveticus	ftp://ftp.ncbi.nlm.nih.gov/genomes/all/GCA/001/308/285/GCA_001308285.1_ASM130828v1
SAMN02711851	Rufibacter tibetensis	ftp://ftp.ncbi.nlm.nih.gov/genomes/all/GCA/001/310/085/GCA_001310085.1_ASM131008v1
SAMN04156175	Algibacter alginicilyticus	ftp://ftp.ncbi.nlm.nih.gov/genomes/all/GCA/001/310/225/GCA_001310225.1_ASM131022v1
SAMN04158389	Brevundimonas sp. DS20	ftp://ftp.ncbi.nlm.nih.gov/genomes/all/GCA/001/310/255/GCA_001310255.1_ASM131025v1
SAMN04046238	Microbacterium sp. No. 7	ftp://ftp.ncbi.nlm.nih.gov/genomes/all/GCA/001/314/225/GCA_001314225.1_ASM131422v1
SAMN04121884	Lactobacillus gallinarum	ftp://ftp.ncbi.nlm.nih.gov/genomes/all/GCA/001/314/245/GCA_001314245.2_ASM131424v2
SAMN04099006	Stenotrophomonas acidaminiphila	ftp://ftp.ncbi.nlm.nih.gov/genomes/all/GCA/001/314/305/GCA_001314305.1_ASM131430v1
SAMN03031197	Sphingopyxis macrogoltabida	ftp://ftp.ncbi.nlm.nih.gov/genomes/all/GCA/001/314/325/GCA_001314325.1_ASM131432v1
SAMN04157996	Lactobacillus kunkeei	ftp://ftp.ncbi.nlm.nih.gov/genomes/all/GCA/001/314/945/GCA_001314945.1_ASM131494v1
SAMN03852683	Bacteroides ovatus	ftp://ftp.ncbi.nlm.nih.gov/genomes/all/GCA/001/314/995/GCA_001314995.1_ASM131499v1
SAMN04005082	Azospirillum brasilense	ftp://ftp.ncbi.nlm.nih.gov/genomes/all/GCA/001/315/015/GCA_001315015.1_ASM131501v1
SAMN04001717	Candidatus Xiphinematobacter sp. Idaho Grape	ftp://ftp.ncbi.nlm.nih.gov/genomes/all/GCA/001/318/295/GCA_001318295.1_ASM131829v1
SAMN03852682	Bacteroides cellulosilyticus	ftp://ftp.ncbi.nlm.nih.gov/genomes/all/GCA/001/318/345/GCA_001318345.1_ASM131834v1
SAMN04111259	Synechocystis sp. PCC 6803	ftp://ftp.ncbi.nlm.nih.gov/genomes/all/GCA/001/318/385/GCA_001318385.1_ASM131838v1
SAMN02441811	Thermus aquaticus Y51MC23	ftp://ftp.ncbi.nlm.nih.gov/genomes/all/GCA/001/399/775/GCA_001399775.1_ASM139977v1
SAMN04123293	Blastochloris viridis	ftp://ftp.ncbi.nlm.nih.gov/genomes/all/GCA/001/402/875/GCA_001402875.1_ASM140287v1
SAMN04167160	Burkholderia cepacia ATCC 25416	ftp://ftp.ncbi.nlm.nih.gov/genomes/all/GCA/001/411/495/GCA_001411495.1_ASM141149v1
SAMN04210536	Burkholderia plantarii	ftp://ftp.ncbi.nlm.nih.gov/genomes/all/GCA/001/411/805/GCA_001411805.1_ASM141180v1
SAMN03569611	Limnohabitans sp. 63ED37-2	ftp://ftp.ncbi.nlm.nih.gov/genomes/all/GCA/001/412/535/GCA_001412535.1_ASM141253v1
SAMN03569612	Limnohabitans sp. 103DPR2	ftp://ftp.ncbi.nlm.nih.gov/genomes/all/GCA/001/412/575/GCA_001412575.1_ASM141257v1
SAMN04017855	Massilia sp. WG5	ftp://ftp.ncbi.nlm.nih.gov/genomes/all/GCA/001/412/595/GCA_001412595.2_ASM141259v2
SAMN04112246	Pedobacter sp. PACM 27299	ftp://ftp.ncbi.nlm.nih.gov/genomes/all/GCA/001/412/655/GCA_001412655.1_ASM141265v1
SAMN04208552	Caulobacter henricii	ftp://ftp.ncbi.nlm.nih.gov/genomes/all/GCA/001/414/055/GCA_001414055.1_ASM141405v1
SAMN03890604	Pseudonocardia sp. EC080610-09	ftp://ftp.ncbi.nlm.nih.gov/genomes/all/GCA/001/420/975/GCA_001420975.1_ASM142097v1
SAMN03890614	Pseudonocardia sp. EC080619-01	ftp://ftp.ncbi.nlm.nih.gov/genomes/all/GCA/001/420/995/GCA_001420995.1_ASM142099v1
SAMN04193493	Paenibacillus bovis	ftp://ftp.ncbi.nlm.nih.gov/genomes/all/GCA/001/421/015/GCA_001421015.2_ASM142101v2
SAMN03842443	Candidatus Peribacter riflensis	ftp://ftp.ncbi.nlm.nih.gov/genomes/all/GCA/001/430/755/GCA_001430755.1_ASM143075v1
SAMN03272543	Sediminicola sp. YIK13	ftp://ftp.ncbi.nlm.nih.gov/genomes/all/GCA/001/430/825/GCA_001430825.1_ASM143082v1
SAMN03571531	Nonlabens sp. MIC269	ftp://ftp.ncbi.nlm.nih.gov/genomes/all/GCA/001/430/865/GCA_001430865.1_ASM143086v1
SAMN04216911	Halomonas huangheensis	ftp://ftp.ncbi.nlm.nih.gov/genomes/all/GCA/001/431/725/GCA_001431725.1_ASM143172v1
SAMN03120580	Streptomyces sp. FR-008	ftp://ftp.ncbi.nlm.nih.gov/genomes/all/GCA/001/431/765/GCA_001431765.1_ASM143176v1
SAMN04196999	Staphylococcus equorum	ftp://ftp.ncbi.nlm.nih.gov/genomes/all/GCA/001/432/245/GCA_001432245.1_ASM143224v1
SAMN03777308	Aneurinibacillus sp. XH2	ftp://ftp.ncbi.nlm.nih.gov/genomes/all/GCA/001/439/585/GCA_001439585.2_ASM143958v2
SAMN04158598	Lysobacter antibioticus	ftp://ftp.ncbi.nlm.nih.gov/genomes/all/GCA/001/442/535/GCA_001442535.1_ASM144253v1
SAMN04236815	Aureimonas sp. AU20	ftp://ftp.ncbi.nlm.nih.gov/genomes/all/GCA/001/442/755/GCA_001442755.1_ASM144275v1
SAMN03275728	Lysobacter capsici	ftp://ftp.ncbi.nlm.nih.gov/genomes/all/GCA/001/442/785/GCA_001442785.1_ASM144278v1
SAMN03275729	Lysobacter gummosus	ftp://ftp.ncbi.nlm.nih.gov/genomes/all/GCA/001/442/805/GCA_001442805.1_ASM144280v1
SAMN02743857	Staphylococcus agnetis	ftp://ftp.ncbi.nlm.nih.gov/genomes/all/GCA/001/442/815/GCA_001442815.3_ASM144281v3
SAMN04215233	Salinivirga cyanobacteriivorans	ftp://ftp.ncbi.nlm.nih.gov/genomes/all/GCA/001/443/605/GCA_001443605.1_ASM144360v1
SAMN04255090	Colwellia sp. MT41	ftp://ftp.ncbi.nlm.nih.gov/genomes/all/GCA/001/444/365/GCA_001444365.1_ASM144436v1
SAMN04259808	Pseudoalteromonas phenolica	ftp://ftp.ncbi.nlm.nih.gov/genomes/all/GCA/001/444/405/GCA_001444405.1_ASM144440v1
SAMN04260401	Pseudohongiella spirulinae	ftp://ftp.ncbi.nlm.nih.gov/genomes/all/GCA/001/444/425/GCA_001444425.1_ASM144442v1
SAMN04260158	Prevotella enoeca	ftp://ftp.ncbi.nlm.nih.gov/genomes/all/GCA/001/444/445/GCA_001444445.1_ASM144444v1
SAMN04270919	Arthrobacter alpinus	ftp://ftp.ncbi.nlm.nih.gov/genomes/all/GCA/001/445/575/GCA_001445575.1_ASM144557v1
SAMN04235750	Marinobacter sp. LQ44	ftp://ftp.ncbi.nlm.nih.gov/genomes/all/GCA/001/447/155/GCA_001447155.2_ASM144715v2
SAMN04229371	Paenibacillus sp. IHB B 3084	ftp://ftp.ncbi.nlm.nih.gov/genomes/all/GCA/001/447/315/GCA_001447315.1_ASM144731v1
SAMN04110141	Aeromonas schubertii	ftp://ftp.ncbi.nlm.nih.gov/genomes/all/GCA/001/447/335/GCA_001447335.1_ASM144733v1
SAMN04120379	Candidatus Tenderia electrophaga	ftp://ftp.ncbi.nlm.nih.gov/genomes/all/GCA/001/447/805/GCA_001447805.1_ASM144780v1
SAMN04031629	Paraburkholderia caribensis	ftp://ftp.ncbi.nlm.nih.gov/genomes/all/GCA/001/449/005/GCA_001449005.1_ASM144900v1
SAMN04281197	Arthrobacter sp. YC-RL1	ftp://ftp.ncbi.nlm.nih.gov/genomes/all/GCA/001/454/985/GCA_001454985.1_ASM145498v1
SAMN03263150	Fusobacterium hwasookii ChDC F300	ftp://ftp.ncbi.nlm.nih.gov/genomes/all/GCA/001/455/105/GCA_001455105.1_ASM145510v1
SAMN04305135	Nitrosomonas ureae	ftp://ftp.ncbi.nlm.nih.gov/genomes/all/GCA/001/455/205/GCA_001455205.1_ASM145520v1
SAMN04293668	Clostridium butyricum	ftp://ftp.ncbi.nlm.nih.gov/genomes/all/GCA/001/456/065/GCA_001456065.2_ASM145606v2
SAMN04219548	Sphingobium baderi	ftp://ftp.ncbi.nlm.nih.gov/genomes/all/GCA/001/456/115/GCA_001456115.1_ASM145611v1
SAMN04286739	Chryseobacterium sp. IHB B 17019	ftp://ftp.ncbi.nlm.nih.gov/genomes/all/GCA/001/456/155/GCA_001456155.1_ASM145615v1
SAMN03225541	Mycobacteroides saopaulense	ftp://ftp.ncbi.nlm.nih.gov/genomes/all/GCA/001/456/355/GCA_001456355.1_ASM145635v1
SAMEA2517360	Corynebacterium diphtheriae	ftp://ftp.ncbi.nlm.nih.gov/genomes/all/GCA/001/457/455/GCA_001457455.1_NCTC11397
SAMEA2517358	Achromobacter xylosoxidans	ftp://ftp.ncbi.nlm.nih.gov/genomes/all/GCA/001/457/475/GCA_001457475.1_NCTC10807
SAMEA2479572	Fusobacterium nucleatum subsp. polymorphum	ftp://ftp.ncbi.nlm.nih.gov/genomes/all/GCA/001/457/555/GCA_001457555.1_NCTC10562
SAMEA2517361	Mycolicibacterium smegmatis	ftp://ftp.ncbi.nlm.nih.gov/genomes/all/GCA/001/457/595/GCA_001457595.1_NCTC8159
SAMEA2479568	Streptococcus pneumoniae	ftp://ftp.ncbi.nlm.nih.gov/genomes/all/GCA/001/457/635/GCA_001457635.1_NCTC7465
SAMEA2498480	Haemophilus influenzae	ftp://ftp.ncbi.nlm.nih.gov/genomes/all/GCA/001/457/655/GCA_001457655.1_NCTC8143
SAMEA3560316	Candidatus Nitrospira inopinata	ftp://ftp.ncbi.nlm.nih.gov/genomes/all/GCA/001/458/695/GCA_001458695.1_NiCh1
SAMEA3507300	Helicobacter typhlonius	ftp://ftp.ncbi.nlm.nih.gov/genomes/all/GCA/001/460/635/GCA_001460635.1_htyphlonius_mit97-6810
SAMN02910228	Paenibacillus naphthalenovorans	ftp://ftp.ncbi.nlm.nih.gov/genomes/all/GCA/001/465/255/GCA_001465255.1_ASM146525v1
SAMN02910217	Paenibacillus sp. 32O-W	ftp://ftp.ncbi.nlm.nih.gov/genomes/all/GCA/001/465/275/GCA_001465275.1_ASM146527v1
SAMN03380229	Pseudoalteromonas translucida KMM 520	ftp://ftp.ncbi.nlm.nih.gov/genomes/all/GCA/001/465/295/GCA_001465295.1_ASM146529v1
SAMN04316854	Pandoraea norimbergensis	ftp://ftp.ncbi.nlm.nih.gov/genomes/all/GCA/001/465/545/GCA_001465545.3_ASM146554v3
SAMN04316586	Pandoraea apista	ftp://ftp.ncbi.nlm.nih.gov/genomes/all/GCA/001/465/595/GCA_001465595.2_ASM146559v2
SAMN04325379	Planococcus rifietoensis	ftp://ftp.ncbi.nlm.nih.gov/genomes/all/GCA/001/465/795/GCA_001465795.2_ASM146579v2
SAMN04331436	Planococcus kocurii	ftp://ftp.ncbi.nlm.nih.gov/genomes/all/GCA/001/465/835/GCA_001465835.2_ASM146583v2
SAMN04158992	Rathayibacter toxicus	ftp://ftp.ncbi.nlm.nih.gov/genomes/all/GCA/001/465/855/GCA_001465855.1_ASM146585v1
SAMN04324273	Lacimicrobium alkaliphilum	ftp://ftp.ncbi.nlm.nih.gov/genomes/all/GCA/001/466/725/GCA_001466725.1_ASM146672v1
SAMN04293673	Pseudoalteromonas sp. 13-15	ftp://ftp.ncbi.nlm.nih.gov/genomes/all/GCA/001/468/205/GCA_001468205.2_ASM146820v2
SAMN04325384	Paucibacter sp. KCTC 42545	ftp://ftp.ncbi.nlm.nih.gov/genomes/all/GCA/001/477/625/GCA_001477625.1_ASM147762v1
SAMN04270979	Myroides odoratimimus	ftp://ftp.ncbi.nlm.nih.gov/genomes/all/GCA/001/481/655/GCA_001481655.1_ASM148165v1
SAMN04270876	Kocuria flava	ftp://ftp.ncbi.nlm.nih.gov/genomes/all/GCA/001/482/365/GCA_001482365.1_ASM148236v1
SAMN04320552	Pseudoalteromonas rubra	ftp://ftp.ncbi.nlm.nih.gov/genomes/all/GCA/001/482/385/GCA_001482385.1_ASM148238v1
SAMN04346845	Tenacibaculum dicentrarchi	ftp://ftp.ncbi.nlm.nih.gov/genomes/all/GCA/001/483/385/GCA_001483385.1_ASM148338v1
SAMN04363976	Roseateles depolymerans	ftp://ftp.ncbi.nlm.nih.gov/genomes/all/GCA/001/483/865/GCA_001483865.1_ASM148386v1
SAMN03140695	Carnobacterium sp. CP1	ftp://ftp.ncbi.nlm.nih.gov/genomes/all/GCA/001/483/965/GCA_001483965.1_ASM148396v1
SAMN04147048	Mycoplasma sp. (ex Biomphalaria glabrata)	ftp://ftp.ncbi.nlm.nih.gov/genomes/all/GCA/001/484/045/GCA_001484045.1_ASM148404v1
SAMN04158710	Pannonibacter phragmitetus	ftp://ftp.ncbi.nlm.nih.gov/genomes/all/GCA/001/484/065/GCA_001484065.1_ASM148406v1
SAMN04235813	Streptomyces sp. CdTB01	ftp://ftp.ncbi.nlm.nih.gov/genomes/all/GCA/001/484/565/GCA_001484565.1_ASM148456v1
SAMN04332703	Pseudarthrobacter sulfonivorans	ftp://ftp.ncbi.nlm.nih.gov/genomes/all/GCA/001/484/605/GCA_001484605.1_ASM148460v1
SAMN04245816	Streptomyces sp. 4F	ftp://ftp.ncbi.nlm.nih.gov/genomes/all/GCA/001/484/705/GCA_001484705.1_ASM148470v1
SAMN03268929	Acinetobacter johnsonii XBB1	ftp://ftp.ncbi.nlm.nih.gov/genomes/all/GCA/001/484/935/GCA_001484935.1_ASM148493v1
SAMEA2738517	Acetobacter senegalensis	ftp://ftp.ncbi.nlm.nih.gov/genomes/all/GCA/001/499/615/GCA_001499615.1_Acetobacter_senegalensis_108B
SAMEA3539726	Candidatus Protochlamydia naegleriophila	ftp://ftp.ncbi.nlm.nih.gov/genomes/all/GCA/001/499/655/GCA_001499655.1_PNK1
SAMN04325376	Hymenobacter sedentarius	ftp://ftp.ncbi.nlm.nih.gov/genomes/all/GCA/001/507/645/GCA_001507645.1_ASM150764v1
SAMN04325383	Deinococcus actinosclerus	ftp://ftp.ncbi.nlm.nih.gov/genomes/all/GCA/001/507/665/GCA_001507665.1_ASM150766v1
SAMN03701813	Aeromicrobium erythreum	ftp://ftp.ncbi.nlm.nih.gov/genomes/all/GCA/001/509/405/GCA_001509405.1_ASM150940v1
SAMEA3393040	Pseudomonas sp. URMO17WK12:I11	ftp://ftp.ncbi.nlm.nih.gov/genomes/all/GCA/001/511/755/GCA_001511755.1_Shine
SAMEA3393041	Pseudomonas sp. URMO17WK12:I11	ftp://ftp.ncbi.nlm.nih.gov/genomes/all/GCA/001/511/775/GCA_001511775.1_YEL.embl.gz
SAMEA3682505	Magnetospirillum sp. XM-1	ftp://ftp.ncbi.nlm.nih.gov/genomes/all/GCA/001/511/835/GCA_001511835.1_XM-1
SAMN03761181	Microbacterium sp. XT11	ftp://ftp.ncbi.nlm.nih.gov/genomes/all/GCA/001/513/675/GCA_001513675.1_ASM151367v1
SAMN04196784	Burkholderia sp. Bp5365	ftp://ftp.ncbi.nlm.nih.gov/genomes/all/GCA/001/513/745/GCA_001513745.1_ASM151374v1
SAMN04158498	Achromobacter denitrificans	ftp://ftp.ncbi.nlm.nih.gov/genomes/all/GCA/001/514/355/GCA_001514355.1_ASM151435v1
SAMEA3650399	Erwinia gerundensis	ftp://ftp.ncbi.nlm.nih.gov/genomes/all/GCA/001/517/405/GCA_001517405.1_EM595
SAMN04158501	Pseudomonas oryzihabitans	ftp://ftp.ncbi.nlm.nih.gov/genomes/all/GCA/001/518/815/GCA_001518815.1_ASM151881v1
SAMN04158503	Leclercia adecarboxylata	ftp://ftp.ncbi.nlm.nih.gov/genomes/all/GCA/001/518/835/GCA_001518835.1_ASM151883v1
SAMN04404272	Rhodothermaceae bacterium RA	ftp://ftp.ncbi.nlm.nih.gov/genomes/all/GCA/001/518/995/GCA_001518995.2_ASM151899v2
SAMN03742638	Enterobacter asburiae	ftp://ftp.ncbi.nlm.nih.gov/genomes/all/GCA/001/521/715/GCA_001521715.1_ASM152171v1
SAMN04422304	Synechococcus sp. PCC 73109	ftp://ftp.ncbi.nlm.nih.gov/genomes/all/GCA/001/521/855/GCA_001521855.1_ASM152185v1
SAMN03449153	Burkholderia sp. NRF60-BP8	ftp://ftp.ncbi.nlm.nih.gov/genomes/all/GCA/001/522/585/GCA_001522585.2_ASM152258v2
SAMN03449222	Burkholderia sp. BDU8	ftp://ftp.ncbi.nlm.nih.gov/genomes/all/GCA/001/522/635/GCA_001522635.2_ASM152263v2
SAMN03449221	Burkholderia sp. BDU6	ftp://ftp.ncbi.nlm.nih.gov/genomes/all/GCA/001/523/745/GCA_001523745.2_ASM152374v2
SAMN03449215	Burkholderia sp. LA-2-3-30-S1-D2	ftp://ftp.ncbi.nlm.nih.gov/genomes/all/GCA/001/523/915/GCA_001523915.2_ASM152391v2
SAMN03449267	Burkholderia sp. MSMB0266	ftp://ftp.ncbi.nlm.nih.gov/genomes/all/GCA/001/524/445/GCA_001524445.2_ASM152444v2
SAMN03449280	Burkholderia sp. MSMB0852	ftp://ftp.ncbi.nlm.nih.gov/genomes/all/GCA/001/524/625/GCA_001524625.2_ASM152462v2
SAMN03449281	Burkholderia sp. MSMB0856	ftp://ftp.ncbi.nlm.nih.gov/genomes/all/GCA/001/524/645/GCA_001524645.2_ASM152464v2
SAMN03449615	Burkholderia sp. MSMB617WGS	ftp://ftp.ncbi.nlm.nih.gov/genomes/all/GCA/001/532/025/GCA_001532025.2_ASM153202v2
SAMN04338047	Candidatus Arsenophonus lipoptenae	ftp://ftp.ncbi.nlm.nih.gov/genomes/all/GCA/001/534/665/GCA_001534665.1_ASM153466v1
SAMN04235798	Kurthia sp. 11kri321	ftp://ftp.ncbi.nlm.nih.gov/genomes/all/GCA/001/534/765/GCA_001534765.1_ASM153476v1
SAMN04387723	Thermus parvatiensis	ftp://ftp.ncbi.nlm.nih.gov/genomes/all/GCA/001/535/545/GCA_001535545.1_ASM153554v1
SAMEA3608619	Leuconostoc gelidum subsp. gasicomitatum KG16-1	ftp://ftp.ncbi.nlm.nih.gov/genomes/all/GCA/001/536/305/GCA_001536305.1_Leuconostoc_gelidum_subsp._gasicomitatum_KG16-1
SAMN04338418	Arthrobacter sp. ATCC 21022	ftp://ftp.ncbi.nlm.nih.gov/genomes/all/GCA/001/542/565/GCA_001542565.1_ASM154256v1
SAMN04375936	Streptomyces griseochromogenes	ftp://ftp.ncbi.nlm.nih.gov/genomes/all/GCA/001/542/625/GCA_001542625.2_ASM154262v2
SAMN04435260	Microterricola viridarii	ftp://ftp.ncbi.nlm.nih.gov/genomes/all/GCA/001/542/775/GCA_001542775.1_ASM154277v1
SAMN04446536	Methylobacterium sp. AMS5	ftp://ftp.ncbi.nlm.nih.gov/genomes/all/GCA/001/542/815/GCA_001542815.1_ASM154281v1
SAMN04419111	Aerococcus christensenii	ftp://ftp.ncbi.nlm.nih.gov/genomes/all/GCA/001/543/105/GCA_001543105.1_ASM154310v1
SAMN04419112	Aerococcus sanguinicola	ftp://ftp.ncbi.nlm.nih.gov/genomes/all/GCA/001/543/145/GCA_001543145.1_ASM154314v1
SAMN04419113	Aerococcus urinae	ftp://ftp.ncbi.nlm.nih.gov/genomes/all/GCA/001/543/175/GCA_001543175.1_ASM154317v1
SAMN04419114	Aerococcus urinaeequi	ftp://ftp.ncbi.nlm.nih.gov/genomes/all/GCA/001/543/205/GCA_001543205.1_ASM154320v1
SAMN04419115	Aerococcus urinaehominis	ftp://ftp.ncbi.nlm.nih.gov/genomes/all/GCA/001/543/245/GCA_001543245.1_ASM154324v1
SAMN04419116	Aerococcus viridans	ftp://ftp.ncbi.nlm.nih.gov/genomes/all/GCA/001/543/285/GCA_001543285.1_ASM154328v1
SAMN04299808	Lutibacter profundi	ftp://ftp.ncbi.nlm.nih.gov/genomes/all/GCA/001/543/325/GCA_001543325.1_ASM154332v1
SAMN04166238	Turicibacter sp. H121	ftp://ftp.ncbi.nlm.nih.gov/genomes/all/GCA/001/543/345/GCA_001543345.1_ASM154334v1
SAMD00034894	Limnochorda pilosa	ftp://ftp.ncbi.nlm.nih.gov/genomes/all/GCA/001/544/015/GCA_001544015.1_ASM154401v1
SAMN04087214	Erysipelothrix larvae	ftp://ftp.ncbi.nlm.nih.gov/genomes/all/GCA/001/545/095/GCA_001545095.1_ASM154509v1
SAMN04281796	Halomonas chromatireducens	ftp://ftp.ncbi.nlm.nih.gov/genomes/all/GCA/001/545/155/GCA_001545155.1_ASM154515v1
SAMD00061062	Thermosulfidibacter takaii ABI70S6	ftp://ftp.ncbi.nlm.nih.gov/genomes/all/GCA/001/547/735/GCA_001547735.1_ASM154773v1
SAMD00024725	endosymbiont of Bathymodiolus septemdierum str. Myojin knoll	ftp://ftp.ncbi.nlm.nih.gov/genomes/all/GCA/001/547/755/GCA_001547755.1_ASM154775v1
SAMD00018365	Pseudomonas sp. Os17	ftp://ftp.ncbi.nlm.nih.gov/genomes/all/GCA/001/547/895/GCA_001547895.1_ASM154789v1
SAMD00018366	Pseudomonas sp. St29	ftp://ftp.ncbi.nlm.nih.gov/genomes/all/GCA/001/547/915/GCA_001547915.1_ASM154791v1
SAMD00019081	Asaia bogorensis NBRC 16594	ftp://ftp.ncbi.nlm.nih.gov/genomes/all/GCA/001/547/995/GCA_001547995.1_ASM154799v1
SAMD00024788	Methylobacterium aquaticum	ftp://ftp.ncbi.nlm.nih.gov/genomes/all/GCA/001/548/015/GCA_001548015.1_ASM154801v1
SAMD00025579	Geminocystis sp. NIES-3708	ftp://ftp.ncbi.nlm.nih.gov/genomes/all/GCA/001/548/095/GCA_001548095.1_Gm3709_assembly_1.0
SAMD00027151	Geminocystis sp. NIES-3709	ftp://ftp.ncbi.nlm.nih.gov/genomes/all/GCA/001/548/115/GCA_001548115.1_Gm3709_assembly_1.0
SAMD00039083	Caldimicrobium thiodismutans	ftp://ftp.ncbi.nlm.nih.gov/genomes/all/GCA/001/548/275/GCA_001548275.1_ASM154827v1
SAMD00042755	Nostoc sp. NIES-3756	ftp://ftp.ncbi.nlm.nih.gov/genomes/all/GCA/001/548/375/GCA_001548375.1_ASM154837v1
SAMD00045841	Leptolyngbya sp. O-77	ftp://ftp.ncbi.nlm.nih.gov/genomes/all/GCA/001/548/395/GCA_001548395.1_ASM154839v1
SAMD00042786	Leptolyngbya sp. NIES-3755	ftp://ftp.ncbi.nlm.nih.gov/genomes/all/GCA/001/548/435/GCA_001548435.1_ASM154843v1
SAMD00042785	Fischerella sp. NIES-3754	ftp://ftp.ncbi.nlm.nih.gov/genomes/all/GCA/001/548/455/GCA_001548455.1_ASM154845v1
SAMD00024045	Arthrobacter sp. Hiyo8	ftp://ftp.ncbi.nlm.nih.gov/genomes/all/GCA/001/549/895/GCA_001549895.1_ASM154989v1
SAMN02471767	Mycoplasma canis PG 14	ftp://ftp.ncbi.nlm.nih.gov/genomes/all/GCA/001/553/195/GCA_001553195.1_ASM155319v1
SAMN04435862	Capnocytophaga haemolytica	ftp://ftp.ncbi.nlm.nih.gov/genomes/all/GCA/001/553/545/GCA_001553545.1_ASM155354v1
SAMN04435863	Actinomyces radicidentis	ftp://ftp.ncbi.nlm.nih.gov/genomes/all/GCA/001/553/565/GCA_001553565.1_ASM155356v1
SAMN04435860	Desulfovibrio fairfieldensis	ftp://ftp.ncbi.nlm.nih.gov/genomes/all/GCA/001/553/605/GCA_001553605.1_ASM155360v1
SAMN04435861	Desulfomicrobium orale DSM 12838	ftp://ftp.ncbi.nlm.nih.gov/genomes/all/GCA/001/553/625/GCA_001553625.1_ASM155362v1
SAMN04435855	Leptotrichia sp. oral taxon 847	ftp://ftp.ncbi.nlm.nih.gov/genomes/all/GCA/001/553/645/GCA_001553645.1_ASM155364v1
SAMN04435859	Streptococcus sp. oral taxon 431	ftp://ftp.ncbi.nlm.nih.gov/genomes/all/GCA/001/553/685/GCA_001553685.1_ASM155368v1
SAMN04330452	Bacillus sp. SDLI1	ftp://ftp.ncbi.nlm.nih.gov/genomes/all/GCA/001/553/895/GCA_001553895.1_ASM155389v1
SAMN04435857	Gemella sp. oral taxon 928	ftp://ftp.ncbi.nlm.nih.gov/genomes/all/GCA/001/553/915/GCA_001553915.1_ASM155391v1
SAMN04435864	Actinomyces oris	ftp://ftp.ncbi.nlm.nih.gov/genomes/all/GCA/001/553/935/GCA_001553935.1_ASM155393v1
SAMN04435858	Moraxella osloensis	ftp://ftp.ncbi.nlm.nih.gov/genomes/all/GCA/001/553/955/GCA_001553955.1_ASM155395v1
SAMN04435856	Selenomonas sp. oral taxon 136	ftp://ftp.ncbi.nlm.nih.gov/genomes/all/GCA/001/554/015/GCA_001554015.1_ASM155401v1
SAMN04453248	Burkholderia sp. PAMC 26561	ftp://ftp.ncbi.nlm.nih.gov/genomes/all/GCA/001/557/535/GCA_001557535.2_ASM155753v2
SAMN03996327	Grimontia hollisae	ftp://ftp.ncbi.nlm.nih.gov/genomes/all/GCA/001/558/255/GCA_001558255.2_ASM155825v2
SAMN03996263	Shigella sonnei	ftp://ftp.ncbi.nlm.nih.gov/genomes/all/GCA/001/558/295/GCA_001558295.2_ASM155829v2
SAMN03996249	Salmonella enterica	ftp://ftp.ncbi.nlm.nih.gov/genomes/all/GCA/001/558/355/GCA_001558355.2_ASM155835v2
SAMN03996321	Vibrio fluvialis	ftp://ftp.ncbi.nlm.nih.gov/genomes/all/GCA/001/558/415/GCA_001558415.2_ASM155841v2
SAMN03996323	Vibrio harveyi	ftp://ftp.ncbi.nlm.nih.gov/genomes/all/GCA/001/558/435/GCA_001558435.2_ASM155843v2
SAMN03996328	Vibrio mimicus	ftp://ftp.ncbi.nlm.nih.gov/genomes/all/GCA/001/558/475/GCA_001558475.2_ASM155847v2
SAMN03996250	Vibrio parahaemolyticus	ftp://ftp.ncbi.nlm.nih.gov/genomes/all/GCA/001/558/495/GCA_001558495.2_ASM155849v2
SAMN03996308	Enterococcus gallinarum	ftp://ftp.ncbi.nlm.nih.gov/genomes/all/GCA/001/558/875/GCA_001558875.2_ASM155887v2
SAMN04455696	Microbacterium sp. PAMC 28756	ftp://ftp.ncbi.nlm.nih.gov/genomes/all/GCA/001/558/975/GCA_001558975.1_ASM155897v1
SAMN03653364	Sphingopyxis granuli	ftp://ftp.ncbi.nlm.nih.gov/genomes/all/GCA/001/559/015/GCA_001559015.1_ASM155901v1
SAMN03996258	Bordetella bronchiseptica	ftp://ftp.ncbi.nlm.nih.gov/genomes/all/GCA/001/559/055/GCA_001559055.2_ASM155905v2
SAMN03996269	Staphylococcus simulans	ftp://ftp.ncbi.nlm.nih.gov/genomes/all/GCA/001/559/115/GCA_001559115.2_ASM155911v2
SAMN03996300	Citrobacter sp. FDAARGOS_156	ftp://ftp.ncbi.nlm.nih.gov/genomes/all/GCA/001/559/235/GCA_001559235.2_ASM155923v2
SAMN03996303	Hafnia paralvei	ftp://ftp.ncbi.nlm.nih.gov/genomes/all/GCA/001/559/255/GCA_001559255.2_ASM155925v2
SAMN04461788	Streptococcus mitis	ftp://ftp.ncbi.nlm.nih.gov/genomes/all/GCA/001/560/895/GCA_001560895.1_ASM156089v1
SAMN04437875	Anaerotignum propionicum DSM 1682	ftp://ftp.ncbi.nlm.nih.gov/genomes/all/GCA/001/561/955/GCA_001561955.1_ASM156195v1
SAMN04372255	Alteromonas stellipolaris	ftp://ftp.ncbi.nlm.nih.gov/genomes/all/GCA/001/562/115/GCA_001562115.1_ASM156211v1
SAMN04390200	Alteromonas sp. Mac1	ftp://ftp.ncbi.nlm.nih.gov/genomes/all/GCA/001/562/125/GCA_001562125.1_ASM156212v1
SAMN04390237	Alteromonas sp. Mac2	ftp://ftp.ncbi.nlm.nih.gov/genomes/all/GCA/001/562/155/GCA_001562155.1_ASM156215v1
SAMN04372247	Alteromonas addita	ftp://ftp.ncbi.nlm.nih.gov/genomes/all/GCA/001/562/195/GCA_001562195.1_ASM156219v1
SAMN04451766	Stenotrophomonas sp. KCTC 12332	ftp://ftp.ncbi.nlm.nih.gov/genomes/all/GCA/001/562/215/GCA_001562215.1_ASM156221v1
SAMN04451713	Bosea sp. PAMC 26642	ftp://ftp.ncbi.nlm.nih.gov/genomes/all/GCA/001/562/255/GCA_001562255.1_ASM156225v1
SAMN04451522	Hymenobacter sp. PAMC 26628	ftp://ftp.ncbi.nlm.nih.gov/genomes/all/GCA/001/562/275/GCA_001562275.1_ASM156227v1
SAMN04440740	Pseudodesulfovibrio indicus	ftp://ftp.ncbi.nlm.nih.gov/genomes/all/GCA/001/563/225/GCA_001563225.1_ASM156322v1
SAMN04497510	Sphingobium sp. TKS	ftp://ftp.ncbi.nlm.nih.gov/genomes/all/GCA/001/563/265/GCA_001563265.1_ASM156326v1
SAMN04497574	Sphingobium sp. MI1205	ftp://ftp.ncbi.nlm.nih.gov/genomes/all/GCA/001/563/285/GCA_001563285.1_ASM156328v1
SAMN03568900	Faecalibaculum rodentium	ftp://ftp.ncbi.nlm.nih.gov/genomes/all/GCA/001/564/455/GCA_001564455.1_ASM156445v1
SAMN04481172	Serratia rubidaea	ftp://ftp.ncbi.nlm.nih.gov/genomes/all/GCA/001/572/725/GCA_001572725.1_ASM157272v1
SAMN04457487	Variovorax sp. PAMC 28711	ftp://ftp.ncbi.nlm.nih.gov/genomes/all/GCA/001/577/265/GCA_001577265.1_ASM157726v1
SAMN04508113	Sinomonas atrocyanea	ftp://ftp.ncbi.nlm.nih.gov/genomes/all/GCA/001/577/305/GCA_001577305.1_ASM157730v1
SAMN04457486	Frondihabitans sp. PAMC 28766	ftp://ftp.ncbi.nlm.nih.gov/genomes/all/GCA/001/577/365/GCA_001577365.1_ASM157736v1
SAMN04479209	Burkholderia sp. PAMC 28687	ftp://ftp.ncbi.nlm.nih.gov/genomes/all/GCA/001/577/465/GCA_001577465.1_ASM157746v1
SAMN03291351	Rufibacter sp. DG15C	ftp://ftp.ncbi.nlm.nih.gov/genomes/all/GCA/001/577/755/GCA_001577755.1_ASM157775v1
SAMN04450245	Martelella sp. AD-3	ftp://ftp.ncbi.nlm.nih.gov/genomes/all/GCA/001/578/105/GCA_001578105.1_ASM157810v1
SAMN03372368	Bacillus simplex	ftp://ftp.ncbi.nlm.nih.gov/genomes/all/GCA/001/578/185/GCA_001578185.1_ASM157818v1
SAMN03372270	Bacillus pumilus	ftp://ftp.ncbi.nlm.nih.gov/genomes/all/GCA/001/578/205/GCA_001578205.1_ASM157820v1
SAMN04505798	Pseudomonas azotoformans	ftp://ftp.ncbi.nlm.nih.gov/genomes/all/GCA/001/579/805/GCA_001579805.1_ASM157980v1
SAMN04521129	Rhodoplanes sp. Z2-YC6860	ftp://ftp.ncbi.nlm.nih.gov/genomes/all/GCA/001/579/845/GCA_001579845.1_ASM157984v1
SAMN03785153	Labrenzia sp. CP4	ftp://ftp.ncbi.nlm.nih.gov/genomes/all/GCA/001/579/905/GCA_001579905.1_ASM157990v1
SAMN03776156	Steroidobacter denitrificans	ftp://ftp.ncbi.nlm.nih.gov/genomes/all/GCA/001/579/945/GCA_001579945.1_ASM157994v1
SAMN03396774	Arthrobacter sp. SLBN-53	ftp://ftp.ncbi.nlm.nih.gov/genomes/all/GCA/001/580/405/GCA_001580405.1_ASM158040v1
SAMN04525297	Acinetobacter sp. DUT-2	ftp://ftp.ncbi.nlm.nih.gov/genomes/all/GCA/001/581/975/GCA_001581975.1_ASM158197v1
SAMN03941339	Enterobacter sp. FY-07	ftp://ftp.ncbi.nlm.nih.gov/genomes/all/GCA/001/582/075/GCA_001582075.1_ASM158207v1
SAMN04481318	Mycolicibacterium phlei	ftp://ftp.ncbi.nlm.nih.gov/genomes/all/GCA/001/583/415/GCA_001583415.1_ASM158341v1
SAMN04195674	Collimonas fungivorans	ftp://ftp.ncbi.nlm.nih.gov/genomes/all/GCA/001/584/145/GCA_001584145.1_ASM158414v1
SAMN04195675	Collimonas arenae	ftp://ftp.ncbi.nlm.nih.gov/genomes/all/GCA/001/584/165/GCA_001584165.1_ASM158416v1
SAMN04195677	Collimonas pratensis	ftp://ftp.ncbi.nlm.nih.gov/genomes/all/GCA/001/584/185/GCA_001584185.1_ASM158418v1
SAMN04506047	endosymbiont 'TC1' of Trimyema compressum	ftp://ftp.ncbi.nlm.nih.gov/genomes/all/GCA/001/584/725/GCA_001584725.1_ASM158472v1
SAMN04487151	Obesumbacterium proteus	ftp://ftp.ncbi.nlm.nih.gov/genomes/all/GCA/001/586/165/GCA_001586165.1_ASM158616v1
SAMN04111444	Solibacillus silvestris	ftp://ftp.ncbi.nlm.nih.gov/genomes/all/GCA/001/586/195/GCA_001586195.1_ASM158619v1
SAMN03455925	Corynebacterium simulans	ftp://ftp.ncbi.nlm.nih.gov/genomes/all/GCA/001/586/215/GCA_001586215.1_ASM158621v1
SAMN04361929	Zhongshania aliphaticivorans	ftp://ftp.ncbi.nlm.nih.gov/genomes/all/GCA/001/586/255/GCA_001586255.1_ASM158625v1
SAMN04361746	Sphingorhabdus sp. M41	ftp://ftp.ncbi.nlm.nih.gov/genomes/all/GCA/001/586/275/GCA_001586275.1_ASM158627v1
SAMN04287214	Streptococcus sp. A12	ftp://ftp.ncbi.nlm.nih.gov/genomes/all/GCA/001/587/175/GCA_001587175.1_ASM158717v1
SAMN04505864	Pedobacter cryoconitis	ftp://ftp.ncbi.nlm.nih.gov/genomes/all/GCA/001/590/605/GCA_001590605.1_ASM159060v1
SAMN04515682	Sporosarcina psychrophila	ftp://ftp.ncbi.nlm.nih.gov/genomes/all/GCA/001/590/685/GCA_001590685.1_ASM159068v1
SAMN04544377	Geobacillus sp. JS12	ftp://ftp.ncbi.nlm.nih.gov/genomes/all/GCA/001/592/395/GCA_001592395.1_ASM159239v1
SAMN03975700	Psychrobacter sp. P2G3	ftp://ftp.ncbi.nlm.nih.gov/genomes/all/GCA/001/593/285/GCA_001593285.1_ASM159328v1
SAMN03975702	Psychrobacter sp. P11G5	ftp://ftp.ncbi.nlm.nih.gov/genomes/all/GCA/001/593/305/GCA_001593305.1_ASM159330v1
SAMN04111281	Algoriphagus sanaruensis	ftp://ftp.ncbi.nlm.nih.gov/genomes/all/GCA/001/593/605/GCA_001593605.1_ASM159360v1
SAMN04435621	Pseudomonas sp. MS586	ftp://ftp.ncbi.nlm.nih.gov/genomes/all/GCA/001/594/225/GCA_001594225.2_ASM159422v2
SAMN03799081	Aggregatibacter actinomycetemcomitans	ftp://ftp.ncbi.nlm.nih.gov/genomes/all/GCA/001/594/265/GCA_001594265.1_ASM159426v1
SAMN04382091	Klebsiella quasipneumoniae	ftp://ftp.ncbi.nlm.nih.gov/genomes/all/GCA/001/596/075/GCA_001596075.2_ASM159607v2
SAMN04548868	Shigella sp. PAMC 28760	ftp://ftp.ncbi.nlm.nih.gov/genomes/all/GCA/001/596/115/GCA_001596115.1_ASM159611v1
SAMN04545527	Mucilaginibacter sp. PAMC 26640	ftp://ftp.ncbi.nlm.nih.gov/genomes/all/GCA/001/596/135/GCA_001596135.1_ASM159613v1
SAMN04545526	Hymenobacter sp. PAMC 26554	ftp://ftp.ncbi.nlm.nih.gov/genomes/all/GCA/001/596/155/GCA_001596155.1_ASM159615v1
SAMN04539664	Pseudomonas alcaligenes	ftp://ftp.ncbi.nlm.nih.gov/genomes/all/GCA/001/597/285/GCA_001597285.1_ASM159728v1
SAMN04455717	Acidipropionibacterium acidipropionici	ftp://ftp.ncbi.nlm.nih.gov/genomes/all/GCA/001/602/115/GCA_001602115.1_ASM160211v1
SAMN03894428	Bacteroidetes bacterium UKL13-3	ftp://ftp.ncbi.nlm.nih.gov/genomes/all/GCA/001/602/415/GCA_001602415.1_ASM160241v1
SAMN03894414	Hyphomonadaceae bacterium UKL13-1	ftp://ftp.ncbi.nlm.nih.gov/genomes/all/GCA/001/602/435/GCA_001602435.1_ASM160243v1
SAMN03894415	Betaproteobacteria bacterium UKL13-2	ftp://ftp.ncbi.nlm.nih.gov/genomes/all/GCA/001/602/455/GCA_001602455.1_ASM160245v1
SAMN04589126	Aminobacter aminovorans	ftp://ftp.ncbi.nlm.nih.gov/genomes/all/GCA/001/605/015/GCA_001605015.1_ASM160501v1
SAMN03733495	Mycobacteroides immunogenum	ftp://ftp.ncbi.nlm.nih.gov/genomes/all/GCA/001/605/725/GCA_001605725.1_ASM160572v1
SAMN04498955	Pseudomonas koreensis	ftp://ftp.ncbi.nlm.nih.gov/genomes/all/GCA/001/605/965/GCA_001605965.1_ASM160596v1
SAMN04569174	Brevibacterium linens	ftp://ftp.ncbi.nlm.nih.gov/genomes/all/GCA/001/606/005/GCA_001606005.1_ASM160600v1
SAMN04549283	Psychrobacter alimentarius	ftp://ftp.ncbi.nlm.nih.gov/genomes/all/GCA/001/606/025/GCA_001606025.1_ASM160602v1
SAMN03417854	Planctomyces sp. SH-PL14	ftp://ftp.ncbi.nlm.nih.gov/genomes/all/GCA/001/610/835/GCA_001610835.1_ASM161083v1
SAMN03417852	Gemmata sp. SH-PL17	ftp://ftp.ncbi.nlm.nih.gov/genomes/all/GCA/001/610/855/GCA_001610855.1_ASM161085v1
SAMN03417851	Pirellula sp. SH-Sr6A	ftp://ftp.ncbi.nlm.nih.gov/genomes/all/GCA/001/610/875/GCA_001610875.1_ASM161087v1
SAMN03417853	Planctomyces sp. SH-PL62	ftp://ftp.ncbi.nlm.nih.gov/genomes/all/GCA/001/610/895/GCA_001610895.1_ASM161089v1
SAMN04455789	Geobacillus thermoleovorans	ftp://ftp.ncbi.nlm.nih.gov/genomes/all/GCA/001/610/955/GCA_001610955.1_ASM161095v1
SAMN04046241	Sphingopyxis terrae subsp. terrae NBRC 15098	ftp://ftp.ncbi.nlm.nih.gov/genomes/all/GCA/001/610/975/GCA_001610975.1_ASM161097v1
SAMN03876484	Pediococcus damnosus	ftp://ftp.ncbi.nlm.nih.gov/genomes/all/GCA/001/611/135/GCA_001611135.1_ASM161113v1
SAMN04590833	Desulfuromonas sp. DDH964	ftp://ftp.ncbi.nlm.nih.gov/genomes/all/GCA/001/611/275/GCA_001611275.1_ASM161127v1
SAMN04592628	Streptomyces qaidamensis	ftp://ftp.ncbi.nlm.nih.gov/genomes/all/GCA/001/611/795/GCA_001611795.1_ASM161179v1
SAMN04613683	Mycobacterium sp. QIA-37	ftp://ftp.ncbi.nlm.nih.gov/genomes/all/GCA/001/611/855/GCA_001611855.1_ASM161185v1
SAMN04456661	Haematospirillum jordaniae	ftp://ftp.ncbi.nlm.nih.gov/genomes/all/GCA/001/611/975/GCA_001611975.1_ASM161197v1
SAMN04002505	Acinetobacter sp. TGL-Y2	ftp://ftp.ncbi.nlm.nih.gov/genomes/all/GCA/001/612/555/GCA_001612555.1_ASM161255v1
SAMN03981702	Pseudomonas yamanorum	ftp://ftp.ncbi.nlm.nih.gov/genomes/all/GCA/001/612/705/GCA_001612705.2_ASM161270v2
SAMN04305282	Rummeliibacillus stabekisii	ftp://ftp.ncbi.nlm.nih.gov/genomes/all/GCA/001/617/605/GCA_001617605.1_ASM161760v1
SAMN04556710	Microbulbifer thermotolerans	ftp://ftp.ncbi.nlm.nih.gov/genomes/all/GCA/001/617/625/GCA_001617625.1_ASM161762v1
SAMN04445793	Geobacillus subterraneus	ftp://ftp.ncbi.nlm.nih.gov/genomes/all/GCA/001/618/685/GCA_001618685.1_ASM161868v1
SAMN04604739	Mesorhizobium ciceri biovar biserrulae	ftp://ftp.ncbi.nlm.nih.gov/genomes/all/GCA/001/618/845/GCA_001618845.1_ASM161884v1
SAMN04546182	Luteitalea pratensis	ftp://ftp.ncbi.nlm.nih.gov/genomes/all/GCA/001/618/865/GCA_001618865.1_ASM161886v1
SAMN04599314	Staphylococcus condimenti	ftp://ftp.ncbi.nlm.nih.gov/genomes/all/GCA/001/618/885/GCA_001618885.1_ASM161888v1
SAMN04519625	Rhodococcus sp. PBTS 2	ftp://ftp.ncbi.nlm.nih.gov/genomes/all/GCA/001/620/005/GCA_001620005.1_ASM162000v1
SAMN04519624	Rhodococcus sp. PBTS 1	ftp://ftp.ncbi.nlm.nih.gov/genomes/all/GCA/001/620/025/GCA_001620025.1_ASM162002v1
SAMN03956960	Defluviimonas alba	ftp://ftp.ncbi.nlm.nih.gov/genomes/all/GCA/001/620/265/GCA_001620265.1_ASM162026v1
SAMN04521220	Rhodococcus fascians D188	ftp://ftp.ncbi.nlm.nih.gov/genomes/all/GCA/001/620/305/GCA_001620305.1_ASM162030v1
[truncated: 3,015 more rows]
