# Supplementary material for: Cupriavidus pinatubonensis JMP134 Alleviates Sulfane Sulfur Toxicity after the Loss of Sulfane Dehydrogenase through Oxidation by Persulfide Dioxygenase and Hydrogen Sulfide Release
Source: Metabolites. 2023 Feb 2;13(2):218. doi: 10.3390/metabo13020218 (PMC9959259; doi:10.3390/metabo13020218)
Supplement: Supplementary file 1 [file metabolites-13-00218-s001.zip › Table S2 Species harboring the complete Sox system.xlsx]

## Sheet: Sheet1
Table S2 Species harboring the complete Sox system
Biosample	TaxID	Phylum	Class	Order	Family	Genus	Species	SoxA Count	SoxA IDs	SoxB Count	SoxB IDs	SoxC Count	SoxC IDs	SoxX Count	SoxX IDs	SoxY Count	SoxY IDs	SoxZ Count	SoxZ IDs	PDO Count	PDO IDs	DsrAB Count	DsrAB IDs
SAMD00019192	40754	Proteobacteria	Gammaproteobacteria	Thiotrichales	Thiotrichaceae	Thioploca	Thioploca ingrica	1	BAP55877.1;	1	BAP55874.1;	1	BAP56617.1;	1	BAP55877.1;	1	BAP55876.1;	1	BAP55875.1;	0	NA	2	BAP54908.1;BAP54909.1;
SAMD00036173	1675686	Proteobacteria	Gammaproteobacteria	Acidiferrobacterales	Acidiferrobacteraceae	Sulfurifustis	Sulfurifustis variabilis	1	BAU49550.1;	2	BAU49076.1;BAU49551.1;	2	BAU46888.1;BAU47956.1;	2	BAU47572.1;BAU49547.1;	3	BAU47735.1;BAU49201.1;BAU49548.1;	3	BAU47736.1;BAU49202.1;BAU49549.1;	1	BAU47547.1;	4	BAU46840.1;BAU46841.1;BAU48507.1;BAU48508.1;
SAMD00039968	1333996	Proteobacteria	Alphaproteobacteria	Hyphomicrobiales	Bradyrhizobiaceae	Variibacter	Variibacter gotjawalensis	2	BAT58782.1;BAT60995.1;	1	BAT59166.1;	3	BAT58717.1;BAT59167.1;BAT61535.1;	2	BAT58781.1;BAT60991.1;	2	BAT59164.1;BAT60992.1;	2	BAT59165.1;BAT60994.1;	1	BAT61577.1;	0	NA
SAMD00060915	387093	Proteobacteria	Epsilonproteobacteria	Campylobacterales	Sulfurovaceae	Sulfurovum	Sulfurovum sp. NBC37-1	1	BAF71460.1;	1	BAF71461.1;	2	BAF71009.1;BAF72427.1;	1	BAF71457.1;	2	BAF71011.1;BAF71458.1;	2	BAF71012.1;BAF71459.1;	0	NA	0	NA
SAMD00060961	608538	Aquificae	Aquificae	Aquificales	Aquificaceae	Hydrogenobacter	Hydrogenobacter thermophilus TK-6	2	BAI69966.1;BAI69967.1;	1	BAI69969.1;	1	BAI69266.1;	1	BAI69968.1;	1	BAI69964.1;	1	BAI69965.1;	0	NA	0	NA
SAMD00060977	926570	Proteobacteria	Alphaproteobacteria	Rhodospirillales	Acetobacteraceae	Acidiphilium	Acidiphilium multivorum AIU301	1	BAJ82739.1;	1	BAJ82741.1;	1	BAJ82734.1;	1	BAJ82736.1;	1	BAJ82737.1;	1	BAJ82738.1;	3	BAJ80276.1;BAJ81961.1;BAJ82842.1;	0	NA
SAMD00060981	944547	Proteobacteria	Epsilonproteobacteria	Campylobacterales	Arcobacteraceae	unclassified Arcobacteraceae genus	Arcobacter sp. L	1	BAK72566.1;	1	BAK72568.1;	1	BAK72561.1;	1	BAK72563.1;	1	BAK72564.1;	1	BAK72565.1;	0	NA	0	NA
SAMD00060992	1037409	Proteobacteria	Alphaproteobacteria	Hyphomicrobiales	Bradyrhizobiaceae	Bradyrhizobium	Bradyrhizobium japonicum USDA 6	2	BAL06329.1;BAL12295.1;	1	BAL06327.1;	3	BAL07410.1;BAL07748.1;BAL08856.1;	2	BAL06332.1;BAL12292.1;	3	BAL06331.1;BAL08780.1;BAL12293.1;	2	BAL06330.1;BAL12294.1;	1	BAL06325.1;	0	NA
SAMD00060998	1404864	Proteobacteria	Alphaproteobacteria	Hyphomicrobiales	Bradyrhizobiaceae	Bradyrhizobium	Bradyrhizobium cosmicum	2	BAL78462.1;BAL79973.1;	1	BAL79975.1;	1	BAL75016.1;	2	BAL78459.1;BAL79970.1;	3	BAL75310.1;BAL78460.1;BAL79971.1;	2	BAL78461.1;BAL79972.1;	1	BAL79976.1;	0	NA
SAMD00061052	1245469	Proteobacteria	Alphaproteobacteria	Hyphomicrobiales	Bradyrhizobiaceae	Bradyrhizobium	Bradyrhizobium oligotrophicum S58	3	BAM86634.1;BAM90389.1;BAM91172.1;	2	BAM86632.1;BAM90388.1;	3	BAM87413.1;BAM90387.1;BAM91026.1;	3	BAM86637.1;BAM90392.1;BAM91169.1;	4	BAM86636.1;BAM88243.1;BAM90391.1;BAM91170.1;	3	BAM86635.1;BAM90390.1;BAM91171.1;	2	BAM86631.1;BAM88175.1;	0	NA
SAMD00061070	300852	Deinococcus-Thermus	Deinococci	Thermales	Thermaceae	Thermus	Thermus thermophilus HB8	2	BAD71238.1;BAD71242.1;	1	BAD71240.1;	1	BAD71234.1;	2	BAD71239.1;BAD71241.1;	1	BAD71244.1;	1	BAD71243.1;	1	BAD70660.1;	0	NA
SAMD00067082	1275962	Proteobacteria	Alphaproteobacteria	Hyphomicrobiales	Bradyrhizobiaceae	Bradyrhizobium	Bradyrhizobium elkanii USDA 61	2	BBB94893.1;BBC01813.1;	1	BBB94895.1;	1	BBC00905.1;	2	BBB94890.1;BBC01810.1;	3	BBB94891.1;BBB98378.1;BBC01811.1;	2	BBB94892.1;BBC01812.1;	1	BBB94897.1;	0	NA
SAMD00106803	2058624	Proteobacteria	Betaproteobacteria	Burkholderiales	Oxalobacteraceae	Undibacterium	Undibacterium sp. KW1	1	BBB61872.1;	1	BBB61870.1;	1	BBB61876.1;	1	BBB61871.1;	1	BBB61874.1;	1	BBB61873.1;	1	BBB58663.1;	0	NA
SAMD00106804	2058625	Proteobacteria	Betaproteobacteria	Burkholderiales	Oxalobacteraceae	Undibacterium	Undibacterium sp. YM2	1	BBB67934.1;	1	BBB67932.1;	1	BBB67938.1;	1	BBB67933.1;	1	BBB67936.1;	1	BBB67935.1;	1	BBB64613.1;	0	NA
SAMD00115820	297	Proteobacteria	Hydrogenophilalia	Hydrogenophilales	Hydrogenophilaceae	Hydrogenophilus	Hydrogenophilus thermoluteolus	1	BBD77081.1;	1	BBD77083.1;	1	BBD77077.1;	1	BBD77082.1;	1	BBD77079.1;	1	BBD77080.1;	0	NA	0	NA
SAMD00131669	2233851	Proteobacteria	Alphaproteobacteria	Hyphomicrobiales	Blastochloridaceae	Blastochloris	Blastochloris tepida	1	BBF91995.1;	1	BBF91998.1;	1	BBF91999.1;	1	BBF91994.1;	2	BBF91996.1;BBF92169.1;	2	BBF91997.1;BBF92168.1;	0	NA	2	BBF94398.1;BBF94399.1;
SAMD00179561	171865	Proteobacteria	Betaproteobacteria	Nitrosomonadales	Sulfuricellaceae	Sulfuriferula	Sulfuriferula plumbiphila	1	BBP05555.1;	2	BBP04040.1;BBP05556.1;	2	BBP05203.1;BBP05960.1;	1	BBP05552.1;	1	BBP05553.1;	1	BBP05554.1;	3	BBP03362.1;BBP05546.1;BBP05826.1;	0	NA
SAMD00179679	2599805	Proteobacteria	Alphaproteobacteria	Hyphomicrobiales	Bradyrhizobiaceae	Bradyrhizobium	Bradyrhizobium sp. SG09	3	BBO01297.1;BBO04654.1;BBO05318.1;	2	BBO01299.1;BBO05319.1;	2	BBO03068.1;BBO05320.1;	3	BBO01294.1;BBO04657.1;BBO05315.1;	4	BBO01295.1;BBO04000.1;BBO04656.1;BBO05316.1;	3	BBO01296.1;BBO04655.1;BBO05317.1;	1	BBO01301.1;	0	NA
SAMD00179693	2599819	Proteobacteria	Alphaproteobacteria	Hyphomicrobiales	Bradyrhizobiaceae	Bradyrhizobium	Bradyrhizobium sp. TM102	3	BBO09531.1;BBO13538.1;BBO14199.1;	2	BBO09529.1;BBO13537.1;	2	BBO13536.1;BBO14937.1;	3	BBO09534.1;BBO13541.1;BBO14196.1;	4	BBO09533.1;BBO10988.1;BBO13540.1;BBO14197.1;	3	BBO09532.1;BBO13539.1;BBO14198.1;	1	BBO09527.1;	0	NA
SAMD00183295	2020412	Proteobacteria	Alphaproteobacteria	Hyphomicrobiales	Boseaceae	Bosea	Bosea sp. ANAM02	1	BCB20200.1;	1	BCB20197.1;	2	BCB20196.1;BCB21258.1;	1	BCB20201.1;	1	BCB20199.1;	1	BCB20198.1;	1	BCB20203.1;	0	NA
SAMD00183296	28885	Proteobacteria	Gammaproteobacteria	Thiotrichales	Piscirickettsiaceae	Hydrogenovibrio	Hydrogenovibrio marinus	1	BBN59145.1;	2	BBN59186.1;BBN60129.1;	1	BBN58556.1;	1	BBN59148.1;	1	BBN59147.1;	1	BBN59146.1;	1	BBN59420.1;	0	NA
SAMD00194003	2675053	Proteobacteria	Gammaproteobacteria	Thiotrichales	Piscirickettsiaceae	Thiosulfativibrio	Thiosulfativibrio zosterae	1	BBP42949.1;	1	BBP43438.1;	1	BBP44340.1;	1	BBP42952.1;	1	BBP42951.1;	1	BBP42950.1;	1	BBP43702.1;	0	NA
SAMD00194004	2675054	Proteobacteria	Gammaproteobacteria	Thiotrichales	Piscirickettsiaceae	Thiosulfatimonas	Thiosulfatimonas sediminis	1	BBP46505.1;	1	BBP45686.1;	1	BBP44781.1;	1	BBP46502.1;	1	BBP46503.1;	1	BBP46504.1;	1	BBP45751.1;	0	NA
SAMEA103957792	115808	Proteobacteria	Alphaproteobacteria	Hyphomicrobiales	Bradyrhizobiaceae	Bradyrhizobium	Bradyrhizobium sp. ORS 285	3	SMX58002.1;SMX59768.1;SMX61630.1;	2	SMX58003.1;SMX61632.1;	2	SMX58004.1;SMX59615.1;	6	SMX57976.1;SMX57999.1;SMX59765.1;SMX60003.1;SMX60008.1;SMX61627.1;	4	SMX56929.1;SMX58000.1;SMX59766.1;SMX61628.1;	3	SMX58001.1;SMX59767.1;SMX61629.1;	1	SMX56063.1;	0	NA
SAMEA104312995	1482074	Proteobacteria	Alphaproteobacteria	Hyphomicrobiales	Pleomorphomonadaceae	Hartmannibacter	Hartmannibacter diazotrophicus	1	SON57431.1;	1	SON57430.1;	1	SON57429.1;	1	SON57434.1;	3	SON55015.1;SON55581.1;SON57433.1;	2	SON55016.1;SON57432.1;	1	SON53988.1;	0	NA
SAMEA3138226	204773	Proteobacteria	Betaproteobacteria	Burkholderiales	Oxalobacteraceae	Herminiimonas	Herminiimonas arsenicoxydans	1	CAL61370.1;	1	CAL61372.1;	3	CAL61208.1;CAL61365.1;CAL62480.1;	1	CAL61371.1;	1	CAL61368.1;	1	CAL61369.1;	1	CAL61101.1;	0	NA
SAMEA3138227	114615	Proteobacteria	Alphaproteobacteria	Hyphomicrobiales	Bradyrhizobiaceae	Bradyrhizobium	Bradyrhizobium sp. ORS 278	3	CAL76233.1;CAL76979.1;CAL80444.1;	2	CAL76980.1;CAL80446.1;	1	CAL76981.1;	3	CAL76236.1;CAL76976.1;CAL80441.1;	4	CAL76235.1;CAL76977.1;CAL79146.1;CAL80442.1;	3	CAL76234.1;CAL76978.1;CAL80443.1;	2	CAL76993.1;CAL80447.1;	0	NA
SAMEA3234137	1608628	Proteobacteria	Alphaproteobacteria	Hyphomicrobiales	Hyphomicrobiaceae	Filomicrobium	Candidatus Filomicrobium marinum	2	CPR15891.1;CPR21267.1;	1	CPR22255.1;	3	CPR19885.1;CPR20213.1;CPR22256.1;	3	CPR15884.1;CPR16116.1;CPR21265.1;	5	CPR15887.1;CPR15916.1;CPR18105.1;CPR21391.1;CPR22252.1;	3	CPR15889.1;CPR21388.1;CPR22253.1;	1	CPR18995.1;	0	NA
SAMEA3283107	1091494	Proteobacteria	Gammaproteobacteria	Methylococcales	Methylococcaceae	Methylotuvimicrobium	Methylotuvimicrobium alcaliphilum 20Z	1	CCE23007.1;	1	CCE25059.1;	1	CCE23141.1;	1	CCE22720.1;	2	CCE23009.1;CCE23572.1;	1	CCE23008.1;	1	CCE24523.1;	0	NA
SAMEA3283108	1125847	Proteobacteria	Alphaproteobacteria	Hyphomicrobiales	Rhizobiaceae	Pseudorhizobium	Pseudorhizobium banfieldiae	1	CCF20338.1;	1	CCF20337.1;	1	CCF20336.1;	2	CCF20341.1;CCF20646.1;	2	CCF20340.1;CCF20978.1;	1	CCF20339.1;	1	CCF20353.1;	0	NA
SAMEA3647810	1839751	Proteobacteria	Alphaproteobacteria	Hyphomicrobiales	Bradyrhizobiaceae	Bradyrhizobium	Bradyrhizobium sp. BF49	2	CUT10877.1;CUT16097.1;	1	CUT16099.1;	2	CUT14065.1;CUT14427.1;	3	CUT10874.1;CUT14185.1;CUT16094.1;	3	CUT10875.1;CUT14313.1;CUT16095.1;	2	CUT10876.1;CUT16096.1;	1	CUT16101.1;	0	NA
SAMEA5159698	207745	Proteobacteria	Betaproteobacteria	Burkholderiales	Comamonadaceae	Variovorax	Variovorax sp. WDL1	1	VTV13808.1;	1	VTV13810.1;	1	VTV13804.1;	3	VTV13809.1;VTV15792.1;VTV15793.1;	1	VTV13806.1;	1	VTV13807.1;	3	VTV11572.1;VTV14130.1;VTV17875.1;	0	NA
SAMN00000038	441620	Proteobacteria	Alphaproteobacteria	Hyphomicrobiales	Methylobacteriaceae	Methylorubrum	Methylorubrum populi BJ001	1	ACB82274.1;	1	ACB82275.1;	1	ACB82276.1;	1	ACB82271.1;	2	ACB79899.1;ACB82272.1;	1	ACB82273.1;	3	ACB78307.1;ACB82264.1;ACB82761.1;	0	NA
SAMN00000041	447217	Proteobacteria	Deltaproteobacteria	Myxococcales	Anaeromyxobacteraceae	Anaeromyxobacter	Anaeromyxobacter sp. K	1	ACG72823.1;	1	ACG72825.1;	1	ACG72818.1;	1	ACG72824.1;	1	ACG72820.1;	1	ACG72821.1;	0	NA	0	NA
SAMN00000050	455488	Proteobacteria	Deltaproteobacteria	Myxococcales	Anaeromyxobacteraceae	Anaeromyxobacter	Anaeromyxobacter dehalogenans 2CP-1	1	ACL65013.1;	1	ACL65015.1;	1	ACL65008.1;	1	ACL65014.1;	1	ACL65010.1;	1	ACL65011.1;	0	NA	0	NA
SAMN00001443	396588	Proteobacteria	Gammaproteobacteria	Chromatiales	Ectothiorhodospiraceae	Thioalkalivibrio	Thioalkalivibrio sulfidiphilus HL-EbGr7	4	ACL71411.1;ACL71944.1;ACL71946.1;ACL71948.1;	1	ACL73303.1;	1	ACL74167.1;	4	ACL71412.1;ACL71945.1;ACL71947.1;ACL71949.1;	2	ACL71141.1;ACL73301.1;	2	ACL71140.1;ACL73302.1;	1	ACL73763.1;	2	ACL73265.1;ACL73266.1;
SAMN00002601	504728	Deinococcus-Thermus	Deinococci	Thermales	Thermaceae	Meiothermus	Meiothermus ruber DSM 1279	2	ADD29606.1;ADD29610.1;	1	ADD29608.1;	2	ADD27209.1;ADD29614.1;	2	ADD29607.1;ADD29609.1;	1	ADD29604.1;	1	ADD29605.1;	1	ADD29596.1;	0	NA
SAMN00623053	426117	Proteobacteria	Alphaproteobacteria	Hyphomicrobiales	Methylobacteriaceae	Methylobacterium	Methylobacterium sp. 4-46	2	ACA14728.1;ACA21192.1;	1	ACA14726.1;	2	ACA14733.1;ACA20712.1;	4	ACA14731.1;ACA17398.1;ACA17403.1;ACA21189.1;	3	ACA14730.1;ACA20047.1;ACA21190.1;	2	ACA14729.1;ACA21191.1;	1	ACA14713.1;	0	NA
SAMN00713560	563040	Proteobacteria	Epsilonproteobacteria	Campylobacterales	Thiovulaceae	Sulfurimonas	Sulfurimonas autotrophica DSM 16294	1	ADN09043.1;	1	ADN09044.1;	2	ADN09071.1;ADN10138.1;	1	ADN09040.1;	2	ADN09041.1;ADN10140.1;	2	ADN09042.1;ADN10141.1;	0	NA	0	NA
SAMN00713566	709032	Proteobacteria	Epsilonproteobacteria	Campylobacterales	Thiovulaceae	Sulfuricurvum	Sulfuricurvum kujiense DSM 16994	1	ADR33115.1;	1	ADR33116.1;	2	ADR33088.1;ADR33262.1;	1	ADR33112.1;	1	ADR33113.1;	1	ADR33114.1;	0	NA	0	NA
SAMN00713578	749222	Proteobacteria	Epsilonproteobacteria	Campylobacterales	Sulfurovaceae	Nitratifractor	Nitratifractor salsuginis DSM 16511	1	ADV45636.1;	1	ADV45638.1;	1	ADV45631.1;	1	ADV45633.1;	1	ADV45634.1;	1	ADV45635.1;	0	NA	0	NA
SAMN02232061	717773	Proteobacteria	Gammaproteobacteria	Thiotrichales	Piscirickettsiaceae	Thiomicrospira	Thiomicrospira cyclica ALM1	1	AEG30992.1;	1	AEG31605.1;	1	AEG30826.1;	1	AEG30995.1;	1	AEG30994.1;	1	AEG30993.1;	1	AEG31987.1;	0	NA
SAMN02256538	717772	Proteobacteria	Gammaproteobacteria	Thiotrichales	Piscirickettsiaceae	Thiomicrospira	Thiomicrospira aerophila AL3	1	AHF00573.1;	1	AHF01197.1;	1	AHF00397.1;	1	AHF00576.1;	1	AHF00575.1;	1	AHF00574.1;	1	AHF00825.1;	0	NA
SAMN02261408	751945	Deinococcus-Thermus	Deinococci	Thermales	Thermaceae	Thermus	Thermus oshimai JL-2	2	AFV76647.1;AFV76651.1;	1	AFV76649.1;	1	AFV76643.1;	3	AFV75123.1;AFV76648.1;AFV76650.1;	1	AFV76653.1;	1	AFV76652.1;	1	AFV75923.1;	0	NA
SAMN02415993	1325090	Proteobacteria	Alphaproteobacteria	Hyphomicrobiales	Bradyrhizobiaceae	Bradyrhizobium	Bradyrhizobium guangdongense	3	QAU36722.1;QAU40961.1;QAU43106.1;	2	QAU36723.1;QAU42307.1;	3	QAU36724.1;QAU38301.1;QAU41544.1;	4	QAU36719.1;QAU40958.1;QAU42303.1;QAU42596.1;	4	QAU36720.1;QAU38201.1;QAU40959.1;QAU42304.1;	3	QAU36721.1;QAU40960.1;QAU42305.1;	1	QAU42309.1;	0	NA
SAMN02471377	908290	Proteobacteria	Alphaproteobacteria	Hyphomicrobiales	Methylobacteriaceae	Methylobacterium	Methylobacterium mesophilicum SR1.6/6	2	QGY03224.1;QGY06083.1;	1	QGY03225.1;	4	QGY00578.1;QGY01285.1;QGY02924.1;QGY03226.1;	2	QGY01833.1;QGY03221.1;	3	QGY03222.1;QGY04876.1;QGY06084.1;	2	QGY01832.1;QGY03223.1;	3	QGY02936.1;QGY03218.1;QGY03235.1;	0	NA
SAMN02471431	795665	Proteobacteria	Betaproteobacteria	Burkholderiales	Comamonadaceae	Hydrogenophaga	Hydrogenophaga sp. PBC	1	AOS78141.1;	1	AOS78143.1;	1	AOS78138.1;	3	AOS78142.1;AOS81700.1;AOS81701.1;	1	AOS78139.1;	1	AOS78140.1;	1	AOS79701.1;	0	NA
SAMN02598255	264198	Proteobacteria	Betaproteobacteria	Burkholderiales	Burkholderiaceae	Cupriavidus	Cupriavidus pinatubonensis JMP134	1	AAZ62611.1;	1	AAZ62608.1;	1	AAZ62617.1;	2	AAZ62610.1;AAZ62838.1;	1	AAZ62614.1;	1	AAZ62613.1;	2	AAZ62692.1;AAZ62947.1;	0	NA
SAMN02598264	420662	Proteobacteria	Betaproteobacteria	Burkholderiales	unclassified Burkholderiales family	Methylibium	Methylibium petroleiphilum PM1	1	ABM95389.1;	1	ABM95387.1;	3	ABM93873.1;ABM95042.1;ABM95393.1;	1	ABM95388.1;	5	ABM93433.1;ABM94436.1;ABM95041.1;ABM95144.1;ABM95391.1;	2	ABM94436.1;ABM95390.1;	1	ABM95674.1;	0	NA
SAMN02598288	317025	Proteobacteria	Gammaproteobacteria	Thiotrichales	Piscirickettsiaceae	Hydrogenovibrio	Hydrogenovibrio crunogenus XCL-2	1	ABB41197.1;	1	ABB42141.1;	1	ABB40752.1;	1	ABB41200.1;	1	ABB41199.1;	1	ABB41198.1;	2	ABB40689.1;ABB41528.1;	0	NA
SAMN02598289	326298	Proteobacteria	Epsilonproteobacteria	Campylobacterales	Thiovulaceae	Sulfurimonas	Sulfurimonas denitrificans DSM 1251	1	ABB43544.1;	1	ABB43545.1;	1	ABB45334.1;	1	ABB43541.1;	2	ABB43542.1;ABB45332.1;	2	ABB43543.1;ABB45331.1;	0	NA	0	NA
SAMN02598290	318586	Proteobacteria	Alphaproteobacteria	Rhodobacterales	Rhodobacteraceae	Paracoccus	Paracoccus denitrificans PD1222	1	ABL72217.1;	1	ABL72218.1;	1	ABL72219.1;	1	ABL72214.1;	2	ABL70448.1;ABL72215.1;	1	ABL72216.1;	1	ABL72767.1;	0	NA
SAMN02598293	296591	Proteobacteria	Betaproteobacteria	Burkholderiales	Comamonadaceae	Polaromonas	Polaromonas sp. JS666	1	ABE44543.1;	1	ABE44541.1;	1	ABE44547.1;	1	ABE44542.1;	1	ABE44545.1;	1	ABE44544.1;	2	ABE45829.1;ABE46720.1;	0	NA
SAMN02598307	323097	Proteobacteria	Alphaproteobacteria	Hyphomicrobiales	Bradyrhizobiaceae	Nitrobacter	Nitrobacter hamburgensis X14	1	ABE64401.1;	1	ABE64399.1;	3	ABE61774.1;ABE61941.1;ABE64736.1;	1	ABE64404.1;	1	ABE64403.1;	1	ABE64402.1;	4	ABE61802.1;ABE64395.1;ABE64722.1;ABE65182.1;	0	NA
SAMN02598339	349163	Proteobacteria	Alphaproteobacteria	Rhodospirillales	Acetobacteraceae	Acidiphilium	Acidiphilium cryptum JF-5	1	ABQ32235.1;	1	ABQ32237.1;	1	ABQ32230.1;	1	ABQ32232.1;	1	ABQ32233.1;	1	ABQ32234.1;	4	ABQ28859.1;ABQ28873.1;ABQ29070.1;ABQ30176.1;	0	NA
SAMN02598342	78245	Proteobacteria	Alphaproteobacteria	Hyphomicrobiales	Xanthobacteraceae	Xanthobacter	Xanthobacter autotrophicus Py2	1	ABS66770.1;	1	ABS66767.1;	3	ABS65513.1;ABS66766.1;ABS67913.1;	1	ABS66771.1;	2	ABS66769.1;ABS67022.1;	1	ABS66768.1;	2	ABS68129.1;ABS68134.1;	0	NA
SAMN02598359	288000	Proteobacteria	Alphaproteobacteria	Hyphomicrobiales	Bradyrhizobiaceae	Bradyrhizobium	Bradyrhizobium sp. BTAi1	3	ABQ32961.1;ABQ34897.1;ABQ35754.1;	2	ABQ32959.1;ABQ35755.1;	3	ABQ34092.1;ABQ35756.1;ABQ36908.1;	3	ABQ32964.1;ABQ34900.1;ABQ35751.1;	4	ABQ32963.1;ABQ34899.1;ABQ35752.1;ABQ37892.1;	3	ABQ32962.1;ABQ34898.1;ABQ35753.1;	3	ABQ32958.1;ABQ35768.1;ABQ38685.1;	0	NA
SAMN02598371	312153	Proteobacteria	Betaproteobacteria	Burkholderiales	Burkholderiaceae	Polynucleobacter	Polynucleobacter asymbioticus QLW-P1DMWA-1	2	ABP34023.1;ABP34370.1;	1	ABP34025.1;	1	ABP34019.1;	2	ABP34024.1;ABP34373.1;	2	ABP34021.1;ABP34372.1;	2	ABP34022.1;ABP34371.1;	2	ABP33791.1;ABP34018.1;	0	NA
SAMN02598387	398580	Proteobacteria	Alphaproteobacteria	Rhodobacterales	Roseobacteraceae	Dinoroseobacter	Dinoroseobacter shibae DFL 12 = DSM 16493	1	ABV94537.1;	1	ABV94536.1;	3	ABV94535.1;ABV94714.1;ABV94945.1;	3	ABV94540.1;ABV95620.1;ABV95621.1;	4	ABV92218.1;ABV92229.1;ABV94539.1;ABV95865.1;	1	ABV94538.1;	1	ABV94250.1;	0	NA
SAMN02598418	436114	Aquificae	Aquificae	Aquificales	Hydrogenothermaceae	Sulfurihydrogenibium	Sulfurihydrogenibium sp. YO3AOP1	1	ACD66154.1;	1	ACD66153.1;	1	ACD65732.1;	1	ACD66158.1;	1	ACD66156.1;	1	ACD66155.1;	0	NA	0	NA
SAMN02598429	395495	Proteobacteria	Betaproteobacteria	Burkholderiales	unclassified Burkholderiales family	Leptothrix	Leptothrix cholodnii SP-6	2	ACB32338.1;ACB36034.1;	1	ACB36032.1;	1	ACB36038.1;	2	ACB32341.1;ACB36033.1;	5	ACB32340.1;ACB34092.1;ACB35371.1;ACB35376.1;ACB36036.1;	2	ACB32339.1;ACB36035.1;	1	ACB34776.1;	0	NA
SAMN02598450	266264	Proteobacteria	Betaproteobacteria	Burkholderiales	Burkholderiaceae	Cupriavidus	Cupriavidus metallidurans CH34	1	ABF10292.1;	1	ABF10289.1;	1	ABF11753.1;	1	ABF10291.1;	1	ABF10295.1;	1	ABF10294.1;	3	ABF09249.1;ABF10356.1;ADC45300.1;	0	NA
SAMN02598469	526227	Deinococcus-Thermus	Deinococci	Thermales	Thermaceae	Meiothermus	Meiothermus silvanus DSM 9946	2	ADH65257.1;ADH65261.1;	1	ADH65259.1;	2	ADH65024.1;ADH65253.1;	3	ADH62548.1;ADH65258.1;ADH65260.1;	1	ADH65263.1;	1	ADH65262.1;	1	ADH64480.1;	0	NA
SAMN02598475	396595	Proteobacteria	Gammaproteobacteria	Chromatiales	Ectothiorhodospiraceae	Thioalkalivibrio	Thioalkalivibrio sp. K90mix	1	ADC70947.1;	2	ADC71142.1;ADC71659.1;	1	ADC71201.1;	2	ADC70948.1;ADC70949.1;	1	ADC70639.1;	1	ADC70640.1;	2	ADC71272.1;ADC72451.1;	0	NA
SAMN02598477	555778	Proteobacteria	Gammaproteobacteria	Chromatiales	Halothiobacillaceae	Halothiobacillus	Halothiobacillus neapolitanus c2	1	ACX96730.1;	1	ACX96738.1;	1	ACX95440.1;	1	ACX96729.1;	1	ACX96890.1;	1	ACX96891.1;	1	ACX95160.1;	0	NA
SAMN02598489	572480	Proteobacteria	Epsilonproteobacteria	Campylobacterales	Arcobacteraceae	Arcobacter	Arcobacter nitrofigilis DSM 7299	1	ADG93467.1;	1	ADG93464.1;	1	ADG93472.1;	1	ADG93470.1;	2	ADG93469.1;ADG94456.1;	1	ADG93468.1;	0	NA	0	NA
SAMN02598499	582899	Proteobacteria	Alphaproteobacteria	Hyphomicrobiales	Hyphomicrobiaceae	Hyphomicrobium	Hyphomicrobium denitrificans ATCC 51888	1	ADJ22523.1;	1	ADJ22526.1;	1	ADJ22960.1;	1	ADJ22522.1;	5	ADJ22163.1;ADJ22524.1;ADJ22814.1;ADJ22961.1;ADJ23212.1;	2	ADJ22525.1;ADJ23211.1;	1	ADJ22559.1;	0	NA
SAMN02598504	75379	Proteobacteria	Betaproteobacteria	Burkholderiales	unclassified Burkholderiales family	Thiomonas	Thiomonas intermedia K12	2	ADG31645.1;ADG32478.1;	1	ADG31643.1;	3	ADG30850.1;ADG31649.1;ADG31851.1;	2	ADG31644.1;ADG32479.1;	2	ADG31647.1;ADG32484.1;	2	ADG31646.1;ADG32485.1;	1	ADG30439.1;	0	NA
SAMN02598512	638303	Aquificae	Aquificae	Aquificales	Aquificaceae	Thermocrinis	Thermocrinis albus DSM 14484	1	ADC89398.1;	1	ADC89396.1;	1	ADC89455.1;	1	ADC89397.1;	1	ADC89400.1;	1	ADC89399.1;	0	NA	0	NA
SAMN02598514	639283	Proteobacteria	Alphaproteobacteria	Hyphomicrobiales	Xanthobacteraceae	Starkeya	Starkeya novella DSM 506	2	ADH88295.1;ADH89282.1;	1	ADH88292.1;	1	ADH88291.1;	3	ADH88296.1;ADH88335.1;ADH89279.1;	3	ADH88294.1;ADH88380.1;ADH89280.1;	2	ADH88293.1;ADH89281.1;	2	ADH88304.1;ADH88308.1;	0	NA
SAMN02598546	159087	Proteobacteria	Betaproteobacteria	Rhodocyclales	Azonexaceae	Dechloromonas	Dechloromonas aromatica RCB	1	AAZ47860.1;	1	AAZ47858.1;	1	AAZ47864.1;	1	AAZ47859.1;	3	AAZ45781.1;AAZ47821.1;AAZ47862.1;	2	AAZ47822.1;AAZ47861.1;	0	NA	0	NA
SAMN02602962	1255043	Proteobacteria	Gammaproteobacteria	Chromatiales	Ectothiorhodospiraceae	Thioalkalivibrio	Thioalkalivibrio nitratireducens DSM 14787	1	AGA35055.1;	1	AGA34891.1;	1	AGA32144.1;	1	AGA35054.1;	1	AGA31790.1;	1	AGA31789.1;	2	AGA33849.1;AGA34706.1;	4	AGA32549.1;AGA32551.1;AGA33428.1;AGA33429.1;
SAMN02602987	375451	Proteobacteria	Alphaproteobacteria	Rhodobacterales	Roseobacteraceae	Roseobacter	Roseobacter denitrificans OCh 114	1	ABG31147.1;	1	ABG31148.1;	1	ABG31149.1;	1	ABG31144.1;	3	ABG30552.1;ABG30562.1;ABG31145.1;	1	ABG31146.1;	2	ABG30238.1;ABG30464.1;	0	NA
SAMN02603053	365046	Proteobacteria	Betaproteobacteria	Burkholderiales	Comamonadaceae	Ramlibacter	Ramlibacter tataouinensis TTB310	1	AEG92468.1;	1	AEG92470.1;	2	AEG92464.1;AEG93015.1;	3	AEG91704.1;AEG91705.1;AEG92469.1;	1	AEG92466.1;	1	AEG92467.1;	0	NA	0	NA
SAMN02603100	1111069	Deinococcus-Thermus	Deinococci	Thermales	Thermaceae	Thermus	Thermus sp. CCB_US3_UF1	2	AEV15641.1;AEV15645.1;	1	AEV15643.1;	1	AEV15649.1;	2	AEV15642.1;AEV15644.1;	1	AEV15639.1;	1	AEV15640.1;	1	AEV16600.1;	0	NA
SAMN02603150	991905	Proteobacteria	Alphaproteobacteria	Rhodobacterales	Rhodobacteraceae	Polymorphum	Polymorphum gilvum SL003B-26A1	1	ADZ71120.1;	1	ADZ71122.1;	1	ADZ71123.1;	1	ADZ71121.1;	3	ADZ69439.1;ADZ69752.1;ADZ71118.1;	1	ADZ71119.1;	1	ADZ72678.1;	0	NA
SAMN02603254	504832	Proteobacteria	Alphaproteobacteria	Hyphomicrobiales	Bradyrhizobiaceae	Afipia	Afipia carboxidovorans OM5	1	AEI07476.1;	1	AEI07474.1;	2	AEI06459.1;AEI07481.1;	1	AEI07479.1;	1	AEI07478.1;	2	AEI07477.1;AEI07484.1;	1	AEI05009.1;	0	NA
SAMN02603261	743525	Deinococcus-Thermus	Deinococci	Thermales	Thermaceae	Thermus	Thermus scotoductus SA-01	2	ADW22709.1;ADW22713.1;	1	ADW22711.1;	1	ADW22705.1;	3	ADW20745.1;ADW22710.1;ADW22712.1;	1	ADW22715.1;	1	ADW22714.1;	1	ADW22332.1;	0	NA
SAMN02603269	1042878	Proteobacteria	Betaproteobacteria	Burkholderiales	Burkholderiaceae	Cupriavidus	Cupriavidus necator N-1	1	AEI78809.1;	1	AEI78806.1;	4	AEI78815.1;AEI79789.1;AEI80243.1;AEI81149.1;	1	AEI78808.1;	2	AEI78812.1;AEI79975.1;	1	AEI78811.1;	3	AEI78866.1;AEI82484.1;AEI82555.1;	0	NA
SAMN02603336	375286	Proteobacteria	Betaproteobacteria	Burkholderiales	Oxalobacteraceae	Janthinobacterium	Janthinobacterium sp. Marseille	1	ABR91203.1;	1	ABR89811.1;	1	ABR90265.1;	2	ABR90225.1;ABR90955.1;	1	ABR90328.1;	1	ABR90991.1;	2	ABR89328.1;ABR91491.1;	0	NA
SAMN02603356	363952	Proteobacteria	Betaproteobacteria	Burkholderiales	Comamonadaceae	Comamonas	Comamonas thiooxydans	1	ACY33615.1;	1	ACY33613.1;	1	ACY33619.1;	1	ACY33614.1;	2	ACY33617.1;ACY34602.1;	2	ACY33616.1;ACY34603.1;	1	ACY32791.1;	0	NA
SAMN02603623	391619	Proteobacteria	Alphaproteobacteria	Rhodobacterales	Roseobacteraceae	Phaeobacter	Phaeobacter inhibens DSM 17395	1	AFO90962.1;	1	AFO90963.1;	1	AFO90964.1;	1	AFO90959.1;	1	AFO90960.1;	1	AFO90961.1;	1	AFO90993.1;	0	NA
SAMN02603624	391595	Proteobacteria	Alphaproteobacteria	Rhodobacterales	Roseobacteraceae	Roseobacter	Roseobacter litoralis Och 149	1	AEI95141.1;	1	AEI95140.1;	1	AEI95139.1;	1	AEI95144.1;	3	AEI95143.1;AEI95679.1;AEI95689.1;	1	AEI95142.1;	3	AEI94089.1;AEI95971.1;AEI96503.1;	0	NA
SAMN02604003	246200	Proteobacteria	Alphaproteobacteria	Rhodobacterales	Roseobacteraceae	Ruegeria	Ruegeria pomeroyi DSS-3	1	AAV94300.1;	1	AAV94301.1;	1	AAV94302.1;	1	AAV94297.1;	2	AAV94298.1;AAV94811.1;	1	AAV94299.1;	1	AAV94334.1;	0	NA
SAMN02604030	204536	Aquificae	Aquificae	Aquificales	Hydrogenothermaceae	Sulfurihydrogenibium	Sulfurihydrogenibium azorense Az-Fu1	1	ACN99195.1;	1	ACN98499.1;	1	ACN98165.1;	1	ACN99776.1;	1	ACN99461.1;	1	ACN98681.1;	0	NA	0	NA
SAMN02604276	367737	Proteobacteria	Epsilonproteobacteria	Campylobacterales	Arcobacteraceae	Aliarcobacter	Aliarcobacter butzleri RM4018	1	ABV66837.1;	1	ABV66839.1;	1	ABV66832.1;	1	ABV66834.1;	1	ABV66835.1;	1	ABV66836.1;	0	NA	0	NA
SAMN02641497	1423144	Proteobacteria	Alphaproteobacteria	Rhodobacterales	Roseobacteraceae	Phaeobacter	Phaeobacter gallaeciensis DSM 26640	1	AHD09908.1;	1	AHD09907.1;	1	AHD09906.1;	1	AHD09911.1;	1	AHD09910.1;	1	AHD09909.1;	1	AHD09877.1;	0	NA
SAMN02641529	543913	Proteobacteria	Betaproteobacteria	unclassified Betaproteobacteria order	unclassified Betaproteobacteria family	unclassified Betaproteobacteria genus	beta proteobacterium CB	2	AGG33247.1;AGG33549.1;	1	AGG33547.1;	1	AGG33553.1;	2	AGG33244.1;AGG33548.1;	2	AGG33245.1;AGG33551.1;	2	AGG33246.1;AGG33550.1;	1	AGG32926.1;	0	NA
SAMN02665997	1267562	Proteobacteria	Betaproteobacteria	Burkholderiales	Burkholderiaceae	Cupriavidus	Cupriavidus gilardii CR3	1	ALD91919.1;	1	ALD91916.1;	2	ALD91925.1;ALD92974.1;	1	ALD91918.1;	2	ALD90648.1;ALD91922.1;	1	ALD91921.1;	2	ALD90526.1;ALD91981.1;	0	NA
SAMN02708862	1835254	Proteobacteria	Betaproteobacteria	Burkholderiales	Burkholderiaceae	Polynucleobacter	Polynucleobacter duraquae	2	AKD25023.1;AKD25426.1;	1	AKD25424.1;	1	AKD25430.1;	2	AKD25020.1;AKD25425.1;	2	AKD25021.1;AKD25428.1;	2	AKD25022.1;AKD25427.1;	1	AKD24698.1;	0	NA
SAMN02769646	999552	Proteobacteria	Alphaproteobacteria	Rhodobacterales	Roseobacteraceae	Leisingera	Leisingera methylohalidivorans DSM 14336	1	AHD00551.1;	1	AHD00552.1;	2	AHD00553.1;AHD03704.1;	1	AHD00548.1;	1	AHD00549.1;	1	AHD00550.1;	2	AHC99356.1;AHD00580.1;	0	NA
SAMN02953969	666509	Proteobacteria	Alphaproteobacteria	Rhodobacterales	Rhodobacteraceae	Planktomarina	Planktomarina temperata RCA23	1	AII87272.1;	1	AII87271.1;	1	AII87270.1;	1	AII87275.1;	1	AII87274.1;	1	AII87273.1;	1	AII88501.1;	0	NA
SAMN03078809	93220	Proteobacteria	Betaproteobacteria	Burkholderiales	Burkholderiaceae	Pandoraea	Pandoraea pnomenusa	1	AIU27416.2;	1	AIU27413.1;	2	AIU27421.1;AIU27442.1;	1	AIU27415.1;	1	AIU27418.1;	1	AIU27417.1;	1	AIU26610.1;	0	NA
SAMN03081458	1294273	Proteobacteria	Alphaproteobacteria	Rhodobacterales	Roseobacteraceae	Roseibacterium	Roseibacterium elongatum DSM 19469	1	AHM04587.1;	1	AHM04588.1;	1	AHM04589.1;	3	AHM04584.1;AHM05093.1;AHM05094.1;	1	AHM04585.1;	1	AHM04586.1;	2	AHM04211.1;AHM04688.1;	0	NA
SAMN03081477	1392005	Proteobacteria	Betaproteobacteria	Burkholderiales	Comamonadaceae	Comamonas	Comamonas testosteroni TK102	1	AIJ47582.1;	1	AIJ47580.1;	1	AIJ47586.1;	1	AIJ47581.1;	2	AIJ47584.1;AIJ48737.1;	2	AIJ47583.1;AIJ48738.1;	1	AIJ46537.1;	0	NA
SAMN03085480	573737	Proteobacteria	Betaproteobacteria	Burkholderiales	Burkholderiaceae	Pandoraea	Pandoraea oxalativorans	1	AKC72092.1;	1	AKC68738.1;	1	AKC68744.1;	1	AKC68740.1;	1	AKC68742.1;	1	AKC68741.1;	1	AKC71828.1;	0	NA
SAMN03085484	93222	Proteobacteria	Betaproteobacteria	Burkholderiales	Burkholderiaceae	Pandoraea	Pandoraea sputorum	1	AJC18519.1;	1	AJC15330.1;	2	AJC15335.1;AJC18527.1;	1	AJC15331.1;	1	AJC15333.1;	1	AJC15332.1;	1	AJC18220.1;	0	NA
SAMN03174139	1891094	Proteobacteria	Betaproteobacteria	Burkholderiales	Burkholderiaceae	Pandoraea	Pandoraea fibrosis	1	QHF15985.1;	1	QHF15295.1;	2	QHF15301.1;QHF15988.1;	1	QHF15296.1;	1	QHF15298.1;	1	QHF15297.1;	1	QHF12762.1;	0	NA
SAMN03263054	68895	Proteobacteria	Betaproteobacteria	Burkholderiales	Burkholderiaceae	Cupriavidus	Cupriavidus basilensis	1	AJG21347.1;	1	AJG21344.1;	2	AJG21353.1;AJG24041.1;	1	AJG21346.1;	2	AJG19713.1;AJG21350.1;	1	AJG21349.1;	3	AJG21438.1;AJG24655.1;AJG24690.1;	0	NA
SAMN03263587	93221	Proteobacteria	Betaproteobacteria	Burkholderiales	Burkholderiaceae	Pandoraea	Pandoraea pulmonicola	1	AJC23144.1;	1	AJC20349.1;	2	AJC20355.1;AJC23147.2;	1	AJC20350.1;	1	AJC20352.1;	1	AJC20351.1;	1	AJC19693.1;	0	NA
SAMN03294467	1580596	Proteobacteria	Alphaproteobacteria	Rhodobacterales	Roseobacteraceae	Phaeobacter	Phaeobacter piscinae	1	ATG39276.1;	1	ATG39277.1;	1	ATG39278.1;	1	ATG39273.1;	1	ATG39274.1;	1	ATG39275.1;	1	ATG39308.1;	0	NA
SAMN03295199	105219	Proteobacteria	Betaproteobacteria	Burkholderiales	Burkholderiaceae	Ralstonia	Ralstonia mannitolilytica	1	AJW43610.1;	1	AJW43607.1;	1	AJW43580.1;	1	AJW43609.1;	2	AJW43613.1;AJW45867.1;	1	AJW43612.1;	1	AJW45531.1;	0	NA
SAMN03323603	1609966	Proteobacteria	Alphaproteobacteria	Rhodobacterales	Roseobacteraceae	Actibacterium	Actibacterium sp. EMB200-NS6	1	ALG90689.1;	1	ALG90688.1;	1	ALG90687.1;	2	ALG90692.1;ALG91369.1;	1	ALG90691.1;	1	ALG90690.1;	2	ALG90399.1;ALG90922.1;	0	NA
SAMN03342424	656178	Proteobacteria	Betaproteobacteria	Burkholderiales	Burkholderiaceae	Pandoraea	Pandoraea vervacti	1	AJP60077.1;	1	AJP59123.1;	1	AJP59129.1;	1	AJP59124.1;	1	AJP59126.1;	1	AJP59125.1;	1	AJP58487.1;	0	NA
SAMN03375744	1620421	Proteobacteria	Alphaproteobacteria	Hyphomicrobiales	Phyllobacteriaceae	Hoeflea	Hoeflea sp. IMCC20628	1	AKI00055.1;	1	AKI00056.1;	1	AKI00057.1;	2	AKH98888.1;AKI00052.1;	1	AKI00053.1;	1	AKI00054.1;	2	AKI00196.1;AKI02383.1;	0	NA
SAMN03459128	858422	Proteobacteria	Alphaproteobacteria	Hyphomicrobiales	Bradyrhizobiaceae	Bradyrhizobium	Bradyrhizobium sp. CCBAU 051011	2	QHO72709.1;QHO74882.1;	1	QHO78710.1;	2	QHO72705.1;QHO75901.1;	3	QHO74885.1;QHO75278.1;QHO78708.1;	4	QHO72707.1;QHO74884.1;QHO75510.1;QHO79057.1;	3	QHO72708.1;QHO74883.1;QHO75509.1;	3	QHO72711.1;QHO75709.1;QHO75772.1;	0	NA
SAMN03459144	1325095	Proteobacteria	Alphaproteobacteria	Hyphomicrobiales	Bradyrhizobiaceae	Bradyrhizobium	Bradyrhizobium guangzhouense	3	QAU47752.1;QAU48355.1;QAU49769.1;	2	QAU47751.1;QAU49770.1;	5	QAU44405.1;QAU45238.1;QAU45820.1;QAU47750.1;QAU48998.1;	3	QAU47755.1;QAU48353.1;QAU50481.1;	4	QAU45749.1;QAU47754.1;QAU49767.1;QAU50354.1;	3	QAU47753.1;QAU48354.1;QAU49768.1;	2	QAU48945.1;QAU49772.1;	0	NA
SAMN03494311	206403	Proteobacteria	Epsilonproteobacteria	Campylobacterales	Sulfurovaceae	Sulfurovum	Sulfurovum lithotrophicum	1	AKF25446.1;	1	AKF25445.1;	2	AKF25758.1;AKF25955.1;	1	AKF26032.1;	2	AKF25448.1;AKF25756.1;	2	AKF25447.1;AKF25755.1;	0	NA	0	NA
SAMN03569611	1678128	Proteobacteria	Betaproteobacteria	Burkholderiales	Comamonadaceae	Limnohabitans	Limnohabitans sp. 63ED37-2	1	ALK87776.1;	1	ALK87778.1;	1	ALK87772.1;	1	ALK87777.1;	1	ALK87774.1;	1	ALK87775.1;	1	ALK87742.1;	0	NA
SAMN03569612	1678129	Proteobacteria	Betaproteobacteria	Burkholderiales	Comamonadaceae	Limnohabitans	Limnohabitans sp. 103DPR2	2	ALK91601.1;ALK91911.1;	1	ALK91599.1;	1	ALK91605.1;	2	ALK91600.1;ALK91914.1;	2	ALK91603.1;ALK91913.1;	2	ALK91602.1;ALK91912.1;	1	ALK91021.1;	0	NA
SAMN03571539	106634	Proteobacteria	Gammaproteobacteria	Chromatiales	Ectothiorhodospiraceae	Thioalkalivibrio	Thioalkalivibrio versutus	1	AKJ95988.1;	2	AKJ94974.1;AKJ95793.1;	1	AKJ95600.1;	2	AKJ95986.1;AKJ95987.1;	1	AKJ96346.1;	1	AKJ96347.1;	1	AKJ95843.1;	0	NA
SAMN03573437	224911	Proteobacteria	Alphaproteobacteria	Hyphomicrobiales	Bradyrhizobiaceae	Bradyrhizobium	Bradyrhizobium diazoefficiens USDA 110	3	AND86720.1;AND88212.1;AND88893.1;	2	AND86718.1;AND88894.1;	3	AND88895.1;AND91242.1;AND92229.1;	3	AND86723.1;AND88890.1;AND93896.1;	4	AND86722.1;AND88214.1;AND88891.1;AND94279.1;	3	AND86721.1;AND88213.1;AND88892.1;	1	AND86716.1;	0	NA
SAMN03652921	1336806	Proteobacteria	Gammaproteobacteria	Oceanospirillales	Saccharospirillaceae	Reinekea	Reinekea forsetii	1	ATX77452.1;	2	ATX76259.1;ATX77454.1;	1	ATX77447.1;	1	ATX77449.1;	1	ATX77450.1;	1	ATX77451.1;	2	ATX75276.1;ATX77205.1;	0	NA
SAMN03737945	663364	Proteobacteria	Epsilonproteobacteria	Campylobacterales	Arcobacteraceae	Halarcobacter	Halarcobacter bivalviorum	1	AXH12376.1;	1	AXH12373.1;	1	AXH12381.1;	1	AXH12379.1;	1	AXH12378.1;	1	AXH12377.1;	0	NA	0	NA
SAMN03737946	255507	Proteobacteria	Epsilonproteobacteria	Campylobacterales	Arcobacteraceae	Aliarcobacter	Aliarcobacter cibarius	1	QEZ88823.1;	1	QEZ88825.1;	1	QEZ88818.1;	1	QEZ88820.1;	1	QEZ88821.1;	1	QEZ88822.1;	0	NA	0	NA
SAMN03737947	1054034	Proteobacteria	Epsilonproteobacteria	Campylobacterales	Arcobacteraceae	Arcobacter	Arcobacter cloacae	1	QKF89211.1;	1	QKF89213.1;	1	QKF89206.1;	1	QKF89208.1;	1	QKF89209.1;	1	QKF89210.1;	0	NA	0	NA
SAMN03737949	1032071	Proteobacteria	Epsilonproteobacteria	Campylobacterales	Arcobacteraceae	Aliarcobacter	Aliarcobacter cryaerophilus D2610	1	AYJ77902.1;	1	AYJ77900.1;	2	AYJ77907.1;AYJ78330.1;	1	AYJ77905.1;	1	AYJ77904.1;	1	AYJ77903.1;	0	NA	0	NA
SAMN03737950	873191	Proteobacteria	Epsilonproteobacteria	Campylobacterales	Arcobacteraceae	Arcobacter	Arcobacter defluvii	1	QKF76754.1;	1	QKF76756.1;	1	QKF76749.1;	1	QKF76751.1;	1	QKF76752.1;	1	QKF76753.1;	0	NA	0	NA
SAMN03737951	913109	Proteobacteria	Epsilonproteobacteria	Campylobacterales	Arcobacteraceae	Arcobacter	Arcobacter ellisii	1	AXX94391.1;	1	AXX94393.1;	1	AXX94386.1;	1	AXX94388.1;	1	AXX94389.1;	1	AXX94390.1;	0	NA	0	NA
SAMN03737952	197482	Proteobacteria	Epsilonproteobacteria	Campylobacterales	Arcobacteraceae	Malaciobacter	Malaciobacter halophilus	1	AXH09026.1;	1	AXH09029.1;	1	AXH09021.1;	1	AXH09023.1;	1	AXH09024.1;	1	AXH09025.1;	0	NA	0	NA
SAMN03737953	505249	Proteobacteria	Epsilonproteobacteria	Campylobacterales	Arcobacteraceae	Malaciobacter	Malaciobacter marinus	1	AXX86455.1;	1	AXX86458.1;	2	AXX86450.1;AXX87208.1;	1	AXX86452.1;	1	AXX86453.1;	1	AXX86454.1;	0	NA	0	NA
SAMN03737954	870501	Proteobacteria	Epsilonproteobacteria	Campylobacterales	Arcobacteraceae	Malaciobacter	Malaciobacter molluscorum LMG 25693	1	AXX91626.1;	1	AXX91629.1;	1	AXX91621.1;	1	AXX91623.1;	1	AXX91624.1;	1	AXX91625.1;	0	NA	0	NA
SAMN03737956	1032239	Proteobacteria	Epsilonproteobacteria	Campylobacterales	Arcobacteraceae	Aliarcobacter	Aliarcobacter skirrowii CCUG 10374	1	AXX84302.1;	1	AXX84304.1;	2	AXX84297.1;AXX84915.1;	1	AXX84299.1;	1	AXX84300.1;	1	AXX84301.1;	0	NA	0	NA
SAMN03737957	663365	Proteobacteria	Epsilonproteobacteria	Campylobacterales	Arcobacteraceae	Arcobacter	Arcobacter suis CECT 7833	1	AXX89163.1;	1	AXX89165.1;	1	AXX89158.1;	1	AXX89160.1;	1	AXX89161.1;	1	AXX89162.1;	0	NA	0	NA
SAMN03737958	1032240	Proteobacteria	Epsilonproteobacteria	Campylobacterales	Arcobacteraceae	Aliarcobacter	Aliarcobacter thereius LMG 24486	1	QBF16588.1;	1	QBF16586.1;	1	QBF16593.1;	1	QBF16591.1;	1	QBF16590.1;	1	QBF16589.1;	0	NA	0	NA
SAMN03737959	1032241	Proteobacteria	Epsilonproteobacteria	Campylobacterales	Arcobacteraceae	Aliarcobacter	Aliarcobacter trophiarum LMG 25534	1	AXK48992.1;	1	AXK48994.1;	1	AXK48987.1;	1	AXK48989.1;	1	AXK48990.1;	1	AXK48991.1;	0	NA	0	NA
SAMN03737960	1054033	Proteobacteria	Epsilonproteobacteria	Campylobacterales	Arcobacteraceae	Arcobacter	Arcobacter venerupis	1	QKF66367.1;	1	QKF66369.1;	1	QKF66362.1;	1	QKF66364.1;	2	QKF66100.1;QKF66365.1;	1	QKF66366.1;	0	NA	0	NA
SAMN03737961	1315211	Proteobacteria	Epsilonproteobacteria	Campylobacterales	Arcobacteraceae	Arcobacter	Arcobacter aquimarinus	1	QKE25382.1;	1	QKE25384.1;	1	QKE25377.1;	1	QKE25379.1;	1	QKE25380.1;	1	QKE25381.1;	0	NA	0	NA
SAMN03769594	656179	Proteobacteria	Betaproteobacteria	Burkholderiales	Burkholderiaceae	Pandoraea	Pandoraea faecigallinarum	1	AKM32729.2;	1	AKM30441.1;	2	AKM30446.1;AKM32738.1;	1	AKM30442.1;	1	AKM30444.1;	1	AKM30443.1;	1	AKM29771.1;	0	NA
SAMN03785153	1674922	Proteobacteria	Alphaproteobacteria	Hyphomicrobiales	Stappiaceae	Labrenzia	Labrenzia sp. CP4	1	AMN52137.1;	1	AMN52136.1;	1	AMN52135.1;	1	AMN52140.1;	1	AMN52139.1;	1	AMN52138.1;	1	AMN55402.1;	0	NA
SAMN03799235	1134435	Proteobacteria	Betaproteobacteria	Rhodocyclales	Zoogloeaceae	Thauera	Thauera humireducens	2	AMO35500.1;AMO35950.1;	1	AMO35502.1;	1	AMO35496.1;	2	AMO35501.1;AMO35949.1;	4	AMO35498.1;AMO35952.1;AMO36309.1;AMO37200.1;	2	AMO35499.1;AMO35951.1;	1	AMO39002.1;	0	NA
SAMN03837864	1397108	Proteobacteria	Alphaproteobacteria	Rhodobacterales	Roseobacteraceae	Celeribacter	Celeribacter marinus	1	ALI54716.1;	1	ALI54715.1;	1	ALI54714.1;	1	ALI54719.1;	1	ALI54718.1;	1	ALI54717.1;	1	ALI54175.1;	0	NA
SAMN03840244	988812	Proteobacteria	Alphaproteobacteria	Rhodobacterales	Roseobacteraceae	Marinovum	Marinovum algicola DG 898	1	AKO98626.1;	1	AKO98625.1;	2	AKO98624.1;AKO99261.1;	1	AKO98629.1;	1	AKO98628.1;	1	AKO98627.1;	2	AKO95488.1;AKO97930.1;	0	NA
SAMN03891579	1458307	Proteobacteria	Alphaproteobacteria	Rhodobacterales	Roseobacteraceae	Octadecabacter	Octadecabacter temperatus	1	AKS45875.1;	1	AKS45876.1;	1	AKS45877.1;	1	AKS45872.1;	1	AKS45873.1;	1	AKS45874.1;	1	AKS47214.1;	0	NA
SAMN03894415	1690485	Proteobacteria	Betaproteobacteria	unclassified Betaproteobacteria order	unclassified Betaproteobacteria family	unclassified Betaproteobacteria genus	Betaproteobacteria bacterium UKL13-2	3	AMS31423.1;AMS32359.1;AMS33704.1;	1	AMS33706.1;	1	AMS32316.1;	2	AMS32320.1;AMS33493.1;	2	AMS31421.1;AMS32318.1;	2	AMS31422.1;AMS32319.1;	0	NA	0	NA
SAMN03956960	1335048	Proteobacteria	Alphaproteobacteria	Rhodobacterales	Rhodobacteraceae	Frigidibacter	Frigidibacter mobilis	1	AMY70404.1;	1	AMY70403.1;	1	AMY70402.1;	1	AMY70407.1;	1	AMY70406.1;	1	AMY70405.1;	4	AMY67384.1;AMY69166.1;AMY71210.1;AMY71217.1;	0	NA
SAMN03993951	528244	Proteobacteria	Alphaproteobacteria	Rhodospirillales	Azospirillaceae	Azospirillum	Azospirillum thiophilum	1	ALG74785.1;	1	ALG74787.1;	1	ALG74781.1;	2	ALG71920.1;ALG74786.1;	3	ALG73361.1;ALG74652.1;ALG74783.1;	1	ALG74784.1;	0	NA	0	NA
SAMN04316586	93218	Proteobacteria	Betaproteobacteria	Burkholderiales	Burkholderiaceae	Pandoraea	Pandoraea apista	1	ALS68138.1;	1	ALS66392.1;	2	ALS66386.1;ALS68133.1;	1	ALS66391.1;	1	ALS66389.1;	1	ALS66390.1;	1	ALS67246.1;	0	NA
SAMN04316854	93219	Proteobacteria	Betaproteobacteria	Burkholderiales	Burkholderiaceae	Pandoraea	Pandoraea norimbergensis	1	ALS63104.1;	1	ALS59553.1;	2	ALS59558.1;ALS63106.1;	1	ALS59554.1;	1	ALS59556.1;	1	ALS59555.1;	1	ALS58818.1;	0	NA
SAMN04450249	1792508	Proteobacteria	Alphaproteobacteria	Rhodobacterales	Roseobacteraceae	Salipiger	Salipiger sp. CCB-MM3	1	ANT61397.1;	1	ANT59230.1;	1	ANT59231.1;	1	ANT59227.1;	2	ANT59228.1;ANT63481.1;	1	ANT59229.1;	2	ANT60687.1;ANT62823.1;	0	NA
SAMN04496846	1803865	Proteobacteria	Gammaproteobacteria	Thiotrichales	Piscirickettsiaceae	Thiomicrospira	Thiomicrospira sp. S5	1	AZR82606.1;	2	AZR81797.1;AZR82476.1;	1	AZR83029.1;	1	AZR82603.1;	1	AZR82604.1;	1	AZR82605.1;	1	AZR82353.1;	0	NA
SAMN04521129	674703	Proteobacteria	Alphaproteobacteria	Hyphomicrobiales	Hyphomicrobiaceae	Rhodoplanes	Rhodoplanes sp. Z2-YC6860	2	AMN39387.1;AMN43890.1;	1	AMN43893.1;	5	AMN38916.1;AMN39165.1;AMN40601.1;AMN42900.1;AMN44683.1;	2	AMN39390.1;AMN43889.1;	2	AMN39389.1;AMN43891.1;	2	AMN39388.1;AMN43892.1;	1	AMN41797.1;	0	NA
SAMN04535499	56956	Deinococcus-Thermus	Deinococci	Thermales	Thermaceae	Thermus	Thermus brockianus	2	APD08829.1;APD08832.1;	1	APD08831.1;	1	APD08825.1;	2	APD08830.1;APD09251.1;	1	APD08834.1;	1	APD08833.1;	1	APD08603.1;	0	NA
SAMN04562614	1250539	Proteobacteria	Alphaproteobacteria	Rhodobacterales	Roseobacteraceae	Salipiger	Salipiger abyssi	1	APZ51742.1;	1	APZ51741.1;	1	APZ51740.1;	1	APZ51745.1;	3	APZ50621.1;APZ50632.1;APZ51744.1;	1	APZ51743.1;	2	APZ51273.1;APZ52118.1;	0	NA
SAMN04563574	1229727	Proteobacteria	Alphaproteobacteria	Rhodobacterales	Roseobacteraceae	Salipiger	Salipiger profundus	1	APX21821.1;	1	APX21820.1;	1	APX21819.1;	2	APX21824.1;APX22572.1;	3	APX21823.1;APX22561.1;APX22591.1;	1	APX21822.1;	3	APX21793.1;APX22012.1;APX22385.1;	0	NA
SAMN04579687	1564506	Proteobacteria	Alphaproteobacteria	Rhodobacterales	Rhodobacteraceae	Rhodovulum	Rhodovulum sp. P5	1	ARE41569.1;	1	ARE41570.1;	1	ARE41571.1;	1	ARE41566.1;	3	ARE39093.1;ARE39102.1;ARE41567.1;	1	ARE41568.1;	1	ARE40572.1;	0	NA
SAMN04903811	1188256	Proteobacteria	Alphaproteobacteria	Rhodobacterales	Rhodobacteraceae	Rhodovulum	Rhodovulum sulfidophilum DSM 1374	1	ANB34298.1;	1	ANB34299.1;	1	ANB36146.1;	1	ANB34295.1;	1	ANB34296.1;	1	ANB34297.1;	1	ANB33234.1;	0	NA
SAMN04909716	1842539	Proteobacteria	Alphaproteobacteria	Hyphomicrobiales	Boseaceae	Bosea	Bosea sp. RAC05	2	AOG05338.1;AOG05545.1;	1	AOG05514.1;	2	AOG04601.1;AOG04671.1;	2	AOG03515.1;AOG06764.1;	2	AOG05961.1;AOG06923.1;	2	AOG04386.1;AOG07308.1;	1	AOG03561.1;	0	NA
SAMN04909717	1842540	Proteobacteria	Betaproteobacteria	Nitrosomonadales	Sterolibacteriaceae	Methyloversatilis	Methyloversatilis sp. RAC08	1	AOF82991.1;	1	AOF80319.1;	2	AOF81636.1;AOF83524.1;	1	AOF82557.1;	3	AOF81255.1;AOF81833.1;AOF83149.1;	1	AOF81857.1;	1	AOF83859.1;	0	NA
SAMN04909718	1842537	Proteobacteria	Betaproteobacteria	Burkholderiales	Comamonadaceae	Hydrogenophaga	Hydrogenophaga sp. RAC07	1	AOF86229.1;	1	AOF87762.1;	1	AOF87948.1;	1	AOF87922.1;	2	AOF87156.1;AOF87995.1;	1	AOF87989.1;	2	AOF84360.1;AOF87400.1;	0	NA
SAMN04909720	1842536	Proteobacteria	Alphaproteobacteria	Hyphomicrobiales	Rhizobiaceae	Agrobacterium	Agrobacterium sp. RAC06	1	AOG10222.1;	1	AOG09645.1;	1	AOG12137.1;	1	AOG09935.1;	1	AOG10717.1;	1	AOG11421.1;	1	AOG10615.1;	0	NA
SAMN05189898	1860122	Proteobacteria	Gammaproteobacteria	Chromatiales	Halothiobacillaceae	Halothiobacillus	Halothiobacillus sp. LS2	1	ANJ66916.1;	1	ANJ66923.1;	1	ANJ68151.1;	1	ANJ68303.1;	1	ANJ67683.1;	1	ANJ67682.1;	2	ANJ67283.1;ANJ68429.1;	0	NA
SAMN05230120	1274631	Proteobacteria	Alphaproteobacteria	Hyphomicrobiales	Bradyrhizobiaceae	Bradyrhizobium	Bradyrhizobium icense	2	ANW03659.1;ANW04850.1;	1	ANW04851.1;	3	ANW00295.1;ANW01414.1;ANW06166.1;	5	ANW00897.1;ANW00898.1;ANW01074.1;ANW05957.1;ANW06167.1;	4	ANW03657.1;ANW04848.1;ANW05534.1;ANW05554.1;	3	ANW01149.1;ANW03658.1;ANW04849.1;	3	ANV99201.1;ANW02502.1;ANW04853.1;	0	NA
SAMN05300637	1844006	Proteobacteria	Alphaproteobacteria	Rhodobacterales	Roseobacteraceae	Phaeobacter	Phaeobacter porticola	1	APG46666.1;	1	APG46667.1;	1	APG46668.1;	1	APG46663.1;	1	APG46664.1;	1	APG46665.1;	1	APG46698.1;	0	NA
SAMN05717329	441209	Proteobacteria	Alphaproteobacteria	Rhodobacterales	Rhodobacteraceae	Rhodobaca	Rhodobaca barguzinensis	1	ATX65269.1;	1	ATX65268.1;	2	ATX65267.1;ATX67242.1;	1	ATX65272.1;	1	ATX65271.1;	1	ATX65270.1;	2	ATX66681.1;ATX67907.1;	0	NA
SAMN05726019	1763535	Proteobacteria	Betaproteobacteria	Burkholderiales	Comamonadaceae	Hydrogenophaga	Hydrogenophaga crassostreae	1	AOW15785.1;	1	AOW14488.1;	1	AOW14493.1;	1	AOW14489.1;	2	AOW13748.1;AOW14491.1;	1	AOW14490.1;	2	AOW11868.1;AOW12073.1;	0	NA
SAMN05726051	1193502	Proteobacteria	Epsilonproteobacteria	Campylobacterales	Campylobacteraceae	Sulfurospirillum	Sulfurospirillum halorespirans DSM 13726	1	AOO66236.1;	1	AOO66234.1;	1	AOO66241.1;	2	AOO64722.1;AOO66239.1;	1	AOO66238.1;	1	AOO66237.1;	0	NA	0	NA
SAMN05730837	1526658	Proteobacteria	Alphaproteobacteria	Hyphomicrobiales	Boseaceae	Bosea	Bosea vaviloviae	1	AOO79403.1;	1	AOO79367.1;	1	AOO84962.1;	1	AOO79406.1;	1	AOO79405.1;	1	AOO79404.1;	1	AOO81624.1;	0	NA
SAMN05821296	1904640	Proteobacteria	Betaproteobacteria	unclassified Betaproteobacteria order	unclassified Betaproteobacteria family	unclassified Betaproteobacteria genus	Betaproteobacteria bacterium GR16-43	4	APV50046.1;APV50236.1;APV51122.1;APV51716.1;	1	APV51120.1;	1	APV51126.1;	4	APV50043.1;APV50236.1;APV51121.1;APV51715.1;	3	APV50044.1;APV50237.1;APV51124.1;	3	APV50045.1;APV50238.1;APV51123.1;	0	NA	0	NA
SAMN05904704	367825	Proteobacteria	Betaproteobacteria	Burkholderiales	Burkholderiaceae	Cupriavidus	Cupriavidus malaysiensis	1	AOZ04427.1;	1	AOZ04425.1;	1	AOZ04432.1;	1	AOZ04426.1;	2	AOZ04430.1;AOZ09596.1;	1	AOZ04429.1;	2	AOZ09462.1;AOZ10947.1;	0	NA
SAMN05904705	876364	Proteobacteria	Betaproteobacteria	Burkholderiales	Burkholderiaceae	Cupriavidus	Cupriavidus sp. USMAA2-4	1	AOY92418.1;	1	AOY92420.1;	1	AOY92413.1;	1	AOY92419.1;	2	AOY92415.1;AOY96556.1;	1	AOY92416.1;	2	AOY96426.1;AOY96958.1;	0	NA
SAMN05904706	1389192	Proteobacteria	Betaproteobacteria	Burkholderiales	Burkholderiaceae	Cupriavidus	Cupriavidus sp. USMAHM13	1	AOY97999.1;	1	AOY97997.1;	1	AOY98004.1;	1	AOY97998.1;	2	AOY98002.1;AOZ03040.1;	1	AOY98001.1;	2	AOZ03175.1;AOZ03984.1;	0	NA
SAMN05920294	1874317	Proteobacteria	Gammaproteobacteria	Pseudomonadales	Marinobacteraceae	Marinobacter	Marinobacter salinus	1	AOY87769.1;	1	AOY87767.1;	1	AOY87774.1;	1	AOY87772.1;	1	AOY87771.1;	1	AOY87770.1;	1	AOY89206.1;	0	NA
SAMN05947122	1867715	Proteobacteria	Alphaproteobacteria	Hyphomicrobiales	Boseaceae	Bosea	Bosea sp. Tri-49	2	AZO80278.1;AZO80552.1;	2	AZO79986.1;AZO80549.1;	2	AZO77898.1;AZO80548.1;	3	AZO80553.1;AZO81694.1;AZO82156.1;	2	AZO80280.1;AZO80551.1;	2	AZO80279.1;AZO80550.1;	0	NA	0	NA
SAMN05969900	1915078	Proteobacteria	Alphaproteobacteria	Rhodobacterales	Rhodobacteraceae	Thioclava	Thioclava nitratireducens	1	AQS48860.1;	2	AQS48415.1;AQS48859.1;	1	AQS48858.1;	1	AQS48863.1;	1	AQS48862.1;	1	AQS48861.1;	3	AQS46486.1;AQS46801.1;AQS49841.1;	0	NA
SAMN06046509	1920883	Proteobacteria	Alphaproteobacteria	Rhodobacterales	Rhodobacteraceae	Marivivens	Marivivens sp. JLT3646	1	APO87420.1;	1	APO87419.1;	1	APO87418.1;	1	APO87423.1;	1	APO87422.1;	1	APO87421.1;	1	APO86163.1;	0	NA
SAMN06054042	1670800	Proteobacteria	Alphaproteobacteria	Hyphomicrobiales	Phyllobacteriaceae	Aquibium	Aquibium oceanicum	1	APH71761.1;	1	APH71762.1;	1	APH71763.1;	3	APH70367.1;APH71758.1;APH74939.1;	1	APH71759.1;	1	APH71760.1;	1	APH73197.1;	0	NA
SAMN06075356	1850254	Proteobacteria	Epsilonproteobacteria	Campylobacterales	Arcobacteraceae	Poseidonibacter	Poseidonibacter parvus	1	APW66435.1;	1	APW66432.1;	1	APW66440.1;	1	APW66438.1;	1	APW66437.1;	1	APW66436.1;	0	NA	0	NA
SAMN06112367	1192854	Proteobacteria	Gammaproteobacteria	Chromatiales	Granulosicoccaceae	Granulosicoccus	Granulosicoccus antarcticus IMCC3135	1	ASJ72839.1;	1	ASJ72840.1;	4	ASJ70229.1;ASJ73681.1;ASJ73952.1;ASJ74200.1;	2	ASJ72836.1;ASJ73598.1;	3	ASJ70216.1;ASJ72837.1;ASJ74244.1;	1	ASJ72838.1;	2	ASJ70600.1;ASJ73115.1;	0	NA
SAMN06118137	81479	Proteobacteria	Betaproteobacteria	Burkholderiales	Comamonadaceae	Rhodoferax	Rhodoferax antarcticus	1	APW47396.1;	1	APW47394.1;	1	APW47398.1;	1	APW47395.1;	1	APW48467.1;	1	APW48466.1;	1	APW45544.1;	0	NA
SAMN06292063	187304	Proteobacteria	Alphaproteobacteria	Hyphomicrobiales	Stappiaceae	Roseibium	Roseibium aggregatum	1	AQQ05239.1;	1	AQQ05238.1;	1	AQQ05237.1;	1	AQQ05241.1;	1	AQQ07499.1;	1	AQQ05240.1;	1	AQQ04030.1;	0	NA
SAMN06562986	1968541	Proteobacteria	Alphaproteobacteria	Rhodobacterales	Roseobacteraceae	Sulfitobacter	Sulfitobacter sp. D7	1	AYE85972.1;	1	AYE85973.1;	1	AYE85974.1;	1	AYE87696.1;	1	AYE85970.1;	1	AYE85971.1;	1	AYE85491.1;	0	NA
SAMN06564448	215743	Proteobacteria	Alphaproteobacteria	Rhodobacterales	Roseobacteraceae	Roseovarius	Roseovarius mucosus	1	ARE83500.1;	1	ARE83499.1;	1	ARE83498.1;	1	ARE83503.1;	3	ARE82947.1;ARE82955.1;ARE83502.1;	1	ARE83501.1;	1	ARE83509.1;	0	NA
SAMN06610252	308754	Proteobacteria	Alphaproteobacteria	Rhodobacterales	Rhodobacteraceae	Rhodovulum	Rhodovulum sp. MB263	1	ARC89144.1;	1	ARC90535.1;	1	ARC89143.1;	1	ARC90536.1;	1	ARC89146.1;	1	ARC89145.1;	1	ARC87172.1;	0	NA
SAMN06840935	1735038	Proteobacteria	Betaproteobacteria	Rhodocyclales	Rhodocyclaceae	Oryzomicrobium	Oryzomicrobium terrae	1	QEL64170.1;	1	QEL64172.1;	1	QEL64166.1;	1	QEL64171.1;	1	QEL64168.1;	1	QEL64169.1;	0	NA	0	NA
SAMN06844180	2820523	Proteobacteria	Alphaproteobacteria	Rhodobacterales	Rhodobacteraceae	Aestuarium	Aestuarium zhoushanense	1	AUJ63378.1;	1	AUJ63379.1;	1	AUJ63380.1;	1	AUJ63375.1;	1	AUJ63376.1;	1	AUJ63377.1;	1	AUJ64661.1;	0	NA
SAMN06886414	1235591	Proteobacteria	Alphaproteobacteria	Hyphomicrobiales	unclassified Hyphomicrobiales family	Pseudorhodoplanes	Pseudorhodoplanes sinuspersici	2	ARQ00231.1;ARQ03150.1;	1	ARQ01721.1;	2	ARQ01722.1;ARQ02821.1;	3	ARP99657.1;ARQ00234.1;ARQ03151.1;	2	ARQ00233.1;ARQ01719.1;	2	ARQ00232.1;ARQ01720.1;	2	ARQ01845.1;ARQ01954.1;	0	NA
SAMN06887813	1339250	Deinococcus-Thermus	Deinococci	Thermales	Thermaceae	Meiothermus	Meiothermus taiwanensis WR-220	2	AWR85481.1;AWR85485.1;	1	AWR85483.1;	1	AWR85477.1;	2	AWR85482.1;AWR85484.1;	1	AWR85487.1;	1	AWR85486.1;	2	AWR85495.1;AWR87958.1;	0	NA
SAMN07138891	2203213	Proteobacteria	Alphaproteobacteria	Rhodobacterales	Roseobacteraceae	Roseovarius	Roseovarius sp. AK1035	1	AWZ19871.1;	1	AWZ19872.1;	1	AWZ19873.1;	1	AWZ19868.1;	3	AWZ19869.1;AWZ20407.1;AWZ20415.1;	1	AWZ19870.1;	1	AWZ19862.1;	0	NA
SAMN07150770	1411902	Proteobacteria	Alphaproteobacteria	Rhodobacterales	Rhodobacteraceae	Pacificitalea	Pacificitalea manganoxidans	1	ATI43406.1;	1	ATI42399.1;	1	ATI42398.1;	2	ATI42402.1;ATI42576.1;	1	ATI42401.1;	1	ATI42400.1;	2	ATI41172.1;ATI41400.1;	0	NA
SAMN07204497	2009329	Proteobacteria	Alphaproteobacteria	Rhodobacterales	Roseobacteraceae	Sagittula	Sagittula sp. P11	1	AUC52371.1;	1	AUC52370.1;	1	AUC52369.1;	2	AUC52374.1;AUC55845.1;	3	AUC52373.1;AUC56102.1;AUC56113.1;	1	AUC52372.1;	2	AUC52342.1;AUC53372.1;	0	NA
SAMN07267283	41977	Proteobacteria	Betaproteobacteria	Rhodocyclales	Zoogloeaceae	Azoarcus	Azoarcus communis	1	AWI77938.1;	1	AWI77936.1;	1	AWI77941.1;	1	AWI77937.1;	2	AWI77879.1;AWI77939.1;	1	AWI81841.1;	2	AWI79026.1;AWI80941.1;	0	NA
SAMN07267287	311180	Proteobacteria	Alphaproteobacteria	Rhodobacterales	Roseobacteraceae	Salipiger	Salipiger pacificus	1	AWI85334.1;	1	AWI85333.1;	1	AWI85332.1;	2	AWI85337.1;AWI86268.1;	2	AWI85336.1;AWI86407.1;	1	AWI85335.1;	2	AWI82734.1;AWI84612.1;	0	NA
SAMN07267288	1758178	Proteobacteria	Alphaproteobacteria	Rhodobacterales	Roseobacteraceae	Celeribacter	Celeribacter ethanolicus	1	ATG47359.1;	1	ATG47358.1;	1	ATG47357.1;	1	ATG47362.1;	1	ATG47361.1;	1	ATG47360.1;	2	ATG46940.1;ATG49234.1;	0	NA
SAMN07302928	2017482	Proteobacteria	Alphaproteobacteria	Rhodobacterales	Roseobacteraceae	Thalassococcus	Thalassococcus sp. S3	1	QBF32596.1;	1	QBF32595.1;	1	QBF32594.1;	1	QBF32599.1;	1	QBF32598.1;	1	QBF32597.1;	2	QBF30225.1;QBF32559.1;	0	NA
SAMN07313362	63	Proteobacteria	Betaproteobacteria	Neisseriales	Neisseriaceae	Vitreoscilla	Vitreoscilla filiformis	1	ASM76759.1;	2	ASM76757.1;ASM77926.1;	1	ASM76763.1;	1	ASM76758.1;	2	ASM76761.1;ASM78792.1;	1	ASM76760.1;	0	NA	0	NA
SAMN07322657	74033	Proteobacteria	Alphaproteobacteria	Rhodobacterales	Roseobacteraceae	Antarctobacter	Antarctobacter heliothermus	1	ASP20914.1;	1	ASP20915.1;	1	ASP20916.1;	2	ASP20911.1;ASP21303.1;	2	ASP19615.1;ASP20912.1;	1	ASP20913.1;	2	ASP18761.1;ASP20949.1;	0	NA
SAMN07372103	2021862	Proteobacteria	Alphaproteobacteria	Hyphomicrobiales	Stappiaceae	Labrenzia	Labrenzia sp. VG12	1	ASP34240.1;	1	ASP34241.1;	1	ASP34242.1;	1	ASP34238.1;	1	ASP34239.1;	1	ASP36854.1;	1	ASP35379.1;	0	NA
SAMN07448707	931866	Proteobacteria	Alphaproteobacteria	Hyphomicrobiales	Bradyrhizobiaceae	Bradyrhizobium	Bradyrhizobium ottawaense	3	AWL92363.1;AWL97032.1;AWL97619.1;	2	AWL92365.1;AWL97031.1;	2	AWL93978.1;AWL97030.1;	5	AWL93022.1;AWL93027.1;AWL97035.1;AWL97616.1;AWL97977.1;	4	AWL92361.1;AWL94747.1;AWL97034.1;AWL97617.1;	3	AWL92362.1;AWL97033.1;AWL97618.1;	1	AWL92367.1;	0	NA
SAMN07448748	1404367	Proteobacteria	Alphaproteobacteria	Hyphomicrobiales	Bradyrhizobiaceae	Bradyrhizobium	Bradyrhizobium symbiodeficiens	3	AWM06263.1;AWM06797.1;AWM10165.1;	2	AWM06798.1;AWM10167.1;	4	AWM05641.1;AWM06131.1;AWM06799.1;AWM09099.1;	3	AWM06794.1;AWM10162.1;AWM10995.1;	4	AWM06265.1;AWM06795.1;AWM10163.1;AWM11244.1;	3	AWM06264.1;AWM06796.1;AWM10164.1;	2	AWM09986.1;AWM10169.1;	0	NA
SAMN07448754	1404768	Proteobacteria	Alphaproteobacteria	Hyphomicrobiales	Bradyrhizobiaceae	Bradyrhizobium	Bradyrhizobium amphicarpaeae	3	AWM00003.1;AWM00535.1;AWM03915.1;	2	AWM00536.1;AWM03917.1;	3	AWL99454.1;AWM00537.1;AWM02875.1;	3	AWM00532.1;AWM04558.1;AWM04974.1;	4	AWM00005.1;AWM00533.1;AWM03913.1;AWM04841.1;	3	AWM00004.1;AWM00534.1;AWM03914.1;	1	AWM03919.1;	0	NA
SAMN07512653	2027405	Proteobacteria	Betaproteobacteria	Rhodocyclales	Zoogloeaceae	Azoarcus	Azoarcus sp. DD4	1	QDF96278.1;	1	QDF96280.1;	1	QDF96275.1;	1	QDF96279.1;	2	QDF96277.1;QDF98396.1;	1	QDF99658.1;	1	QDF97931.1;	0	NA
SAMN07569770	436515	Proteobacteria	Betaproteobacteria	Burkholderiales	Comamonadaceae	Variovorax	Variovorax boronicumulans	1	ATA57145.1;	1	ATA57143.1;	1	ATA57148.1;	1	ATA57144.1;	1	ATA57146.1;	1	ATA57990.1;	1	ATA57082.1;	0	NA
SAMN08116651	2057741	Proteobacteria	Alphaproteobacteria	Hyphomicrobiales	Bradyrhizobiaceae	Bradyrhizobium	Bradyrhizobium sp. SK17	2	AUC94407.1;AUC95750.1;	3	AUC94405.1;AUD00173.1;AUD00185.1;	3	AUC97681.1;AUC98952.1;AUD00225.1;	2	AUC94410.1;AUC95753.1;	4	AUC94409.1;AUC95752.1;AUC98092.1;AUC98478.1;	2	AUC94408.1;AUC95751.1;	3	AUC94402.1;AUD00147.1;AUD00189.1;	0	NA
SAMN08211554	2065379	Proteobacteria	Alphaproteobacteria	Rhodobacterales	Rhodobacteraceae	Paracoccus	Paracoccus jeotgali	1	AUM74887.1;	1	AUM74888.1;	2	AUM73116.1;AUM74889.1;	1	AUM74884.1;	1	AUM74885.1;	1	AUM74886.1;	2	AUM73835.1;AUM75188.1;	0	NA
SAMN08242079	2067957	Proteobacteria	Alphaproteobacteria	Hyphomicrobiales	Methylobacteriaceae	Methylobacterium	Methylobacterium sp. DM1	1	AWI88405.1;	1	AWI88406.1;	4	AWI88068.1;AWI88074.1;AWI88407.1;AWI88441.1;	1	AWI88402.1;	3	AWI88403.1;AWI88416.1;AWI91628.1;	1	AWI88404.1;	2	AWI88390.1;AWI88400.1;	0	NA
SAMN08283967	2067960	Proteobacteria	Betaproteobacteria	Rhodocyclales	Rhodocyclaceae	Aromatoleum	Aromatoleum pumilum	1	AUN95455.1;	1	AUN95453.1;	1	AUN95458.1;	2	AUN95027.1;AUN95454.1;	1	AUN95456.1;	1	AUN96445.1;	1	AUN94673.1;	0	NA
SAMN08329202	1389004	Proteobacteria	Alphaproteobacteria	Rhodobacterales	Roseobacteraceae	Sulfitobacter	Sulfitobacter sp. SK011	1	AXI42128.1;	1	AXI42129.1;	2	AXI41937.1;AXI42130.1;	1	AXI42125.1;	1	AXI42126.1;	1	AXI42127.1;	2	AXI42150.1;AXI44190.1;	0	NA
SAMN08329231	1389005	Proteobacteria	Alphaproteobacteria	Rhodobacterales	Roseobacteraceae	Sulfitobacter	Sulfitobacter sp. SK012	1	AXI47218.1;	1	AXI47217.1;	1	AXI47215.1;	1	AXI47221.1;	1	AXI47220.1;	1	AXI47219.1;	2	AXI47068.1;AXI47880.1;	0	NA
SAMN08329232	1389011	Proteobacteria	Alphaproteobacteria	Rhodobacterales	Roseobacteraceae	Sulfitobacter	Sulfitobacter sp. SK025	1	AXI50333.1;	1	AXI50334.1;	1	AXI52761.1;	1	AXI50330.1;	1	AXI50331.1;	1	AXI50332.1;	2	AXI51502.1;AXI52197.1;	0	NA
SAMN08329264	2070369	Proteobacteria	Alphaproteobacteria	Rhodobacterales	Roseobacteraceae	Sulfitobacter	Sulfitobacter sp. JL08	1	AXI54423.1;	1	AXI54424.1;	2	AXI54425.1;AXI54887.1;	1	AXI54420.1;	1	AXI54421.1;	1	AXI54422.1;	2	AXI53576.1;AXI54450.1;	0	NA
SAMN08329277	2082386	Proteobacteria	Betaproteobacteria	Burkholderiales	unclassified Burkholderiales family	Methylibium	Methylibium sp. Pch-M	1	QAZ40770.1;	1	QAZ40768.1;	3	QAZ40402.1;QAZ40772.1;QAZ41566.1;	1	QAZ40769.1;	4	QAZ39993.1;QAZ40937.1;QAZ41541.1;QAZ41567.1;	1	QAZ41540.1;	1	QAZ40538.1;	0	NA
SAMN08643256	2605946	Proteobacteria	Alphaproteobacteria	Rhodobacterales	Rhodobacteraceae	Pukyongiella	Pukyongiella litopenaei	1	AVO37140.1;	1	AVO37141.1;	1	AVO39663.1;	1	AVO39662.1;	1	AVO37138.1;	1	AVO37139.1;	1	AVO37449.1;	0	NA
SAMN08666934	2109913	Proteobacteria	Betaproteobacteria	Burkholderiales	Comamonadaceae	Melaminivora	Melaminivora sp. SC2-9	1	AVO49351.1;	1	AVO49349.1;	1	AVO51038.1;	2	AVO48470.1;AVO49350.1;	2	AVO49353.1;AVO49797.1;	1	AVO49352.1;	0	NA	0	NA
SAMN08666935	1868589	Proteobacteria	Alphaproteobacteria	Hyphomicrobiales	Phreatobacteraceae	Phreatobacter	Phreatobacter cathodiphilus	2	AVO44377.1;AVO45084.1;	1	AVO45087.1;	2	AVO46342.1;AVO47590.1;	2	AVO44380.1;AVO45083.1;	2	AVO44379.1;AVO45085.1;	2	AVO44378.1;AVO45086.1;	0	NA	0	NA
SAMN08941735	1743162	Proteobacteria	Betaproteobacteria	Burkholderiales	Burkholderiaceae	Polynucleobacter	Polynucleobacter sp. LimPoW16	1	QKM63634.1;	1	QKM62541.1;	1	QKM62536.1;	1	QKM62540.1;	1	QKM62538.1;	1	QKM62539.1;	1	QKM63608.1;	0	NA
SAMN08941742	1743174	Proteobacteria	Betaproteobacteria	Burkholderiales	Burkholderiaceae	Polynucleobacter	Polynucleobacter sp. MWH-UH21B	2	QKM64546.1;QKM64820.1;	1	QKM64818.1;	1	QKM64824.1;	2	QKM64544.1;QKM64819.1;	2	QKM64822.1;QKM65679.1;	2	QKM64545.1;QKM64821.1;	1	QKM64825.1;	0	NA
SAMN09235337	2202826	Proteobacteria	Alphaproteobacteria	Hyphomicrobiales	Methylobacteriaceae	Methylobacterium	Methylobacterium sp. 17Sr1-1	1	AWN53479.1;	1	AWN54188.1;	1	AWN51166.1;	1	AWN50850.1;	2	AWN55018.1;AWN55383.1;	1	AWN50849.1;	0	NA	0	NA
SAMN09425396	2231055	Proteobacteria	Betaproteobacteria	Rhodocyclales	Azonexaceae	Dechloromonas	Dechloromonas sp. HYN0024	1	AXS79329.1;	1	AXS79331.1;	1	AXS79325.1;	1	AXS79330.1;	3	AXS79327.1;AXS79371.1;AXS80488.1;	2	AXS79328.1;AXS79370.1;	0	NA	0	NA
SAMN09518031	2518599	Proteobacteria	Betaproteobacteria	Burkholderiales	Burkholderiaceae	Pandoraea	Pandoraea sp. XY-2	1	QBC34082.1;	1	QBC33473.1;	2	QBC33480.1;QBC33500.1;	1	QBC33475.1;	1	QBC33477.1;	1	QBC33476.1;	2	QBC32794.1;QBC33293.1;	0	NA
SAMN09531788	2259340	Proteobacteria	Alphaproteobacteria	Rhodobacterales	Rhodobacteraceae	Paracoccus	Paracoccus suum	1	AXC49515.1;	1	AXC49516.1;	1	AXC49517.1;	1	AXC51141.1;	2	AXC49513.1;AXC50319.1;	1	AXC49514.1;	4	AXC49553.1;AXC50241.1;AXC50245.1;AXC50392.1;	0	NA
SAMN09644607	2268087	Proteobacteria	Betaproteobacteria	Burkholderiales	Comamonadaceae	Polaromonas	Polaromonas sp. SP1	2	AYQ29764.1;AYQ29819.1;	1	AYQ29763.1;	2	AYQ29768.1;AYQ30213.1;	2	AYQ29816.1;AYQ30608.1;	2	AYQ29766.1;AYQ29817.1;	2	AYQ29765.1;AYQ29818.1;	0	NA	0	NA
SAMN09772271	540747	Proteobacteria	Alphaproteobacteria	Rhodobacterales	Roseobacteraceae	Roseovarius	Roseovarius indicus	1	QEW26007.1;	1	QEW26008.1;	1	QEW26009.1;	2	QEW26004.1;QEW26081.1;	1	QEW26005.1;	1	QEW26006.1;	3	QEW27873.1;QEW28932.1;QEW29576.1;	0	NA
SAMN09780821	681157	Proteobacteria	Alphaproteobacteria	Rhodobacterales	Roseobacteraceae	Phaeobacter	Phaeobacter sp. LSS9	1	AXT33886.1;	1	AXT33887.1;	1	AXT33888.1;	1	AXT33883.1;	1	AXT33884.1;	1	AXT33885.1;	1	AXT33915.1;	0	NA
SAMN09780824	2293862	Proteobacteria	Alphaproteobacteria	Rhodobacterales	Roseobacteraceae	Ruegeria	Ruegeria sp. AD91A	1	AXT26727.1;	1	AXT26726.1;	1	AXT26725.1;	1	AXT26730.1;	3	AXT26729.1;AXT28728.1;AXT28737.1;	1	AXT26728.1;	1	AXT26738.1;	0	NA
SAMN09789051	1891279	Proteobacteria	Alphaproteobacteria	Rhodospirillales	Thalassospiraceae	Thalassospira	Thalassospira indica	1	AXO14977.1;	1	AXO14976.1;	1	AXO14975.1;	1	AXO14980.1;	1	AXO14979.1;	1	AXO14978.1;	1	AXO14503.1;	0	NA
SAMN09901722	2304600	Proteobacteria	Alphaproteobacteria	Hyphomicrobiales	Breoghaniaceae	Breoghania	Breoghania sp. L-A4	1	AXS40483.1;	1	AXS40484.1;	1	AXS40485.1;	1	AXS40480.1;	3	AXS39762.1;AXS40481.1;AXS41288.1;	1	AXS40482.1;	1	AXS40894.1;	0	NA
SAMN09939831	2171755	Proteobacteria	Alphaproteobacteria	Rhodobacterales	Rhodobacteraceae	Profundibacter	Profundibacter amoris	1	AXX97016.1;	2	AXX97017.1;AXX98696.1;	1	AXX97018.1;	1	AXX97013.1;	3	AXX96674.1;AXX96686.1;AXX97014.1;	1	AXX97015.1;	1	AXX97488.1;	2	AXX97301.1;AXX99694.1;
SAMN09945366	96344	Proteobacteria	Betaproteobacteria	Burkholderiales	Burkholderiaceae	Cupriavidus	Cupriavidus oxalaticus	1	QEZ48169.1;	1	QEZ48166.1;	2	QEZ44803.1;QEZ48175.1;	1	QEZ48168.1;	1	QEZ48172.1;	1	QEZ48171.1;	1	QEZ48223.1;	0	NA
SAMN10274220	2483033	Proteobacteria	Alphaproteobacteria	Rhodobacterales	Rhodobacteraceae	Parasedimentitalea	Parasedimentitalea marina	1	AZV77017.1;	1	AZV80279.1;	1	AZV77018.1;	1	AZV77014.1;	1	AZV77015.1;	1	AZV77016.1;	1	AZV77797.1;	0	NA
SAMN10396653	1826607	Proteobacteria	Alphaproteobacteria	Rhodobacterales	Rhodobacteraceae	Silicimonas	Silicimonas algicola	1	AZQ68213.1;	1	AZQ68212.1;	1	AZQ68211.1;	2	AZQ68216.1;AZQ69743.1;	3	AZQ68215.1;AZQ69100.1;AZQ69107.1;	1	AZQ68214.1;	2	AZQ66360.1;AZQ69379.1;	0	NA
SAMN10475296	2493093	Proteobacteria	Alphaproteobacteria	Hyphomicrobiales	Bradyrhizobiaceae	Bradyrhizobium	Bradyrhizobium sp. LCT2	3	QHP67331.1;QHP71449.1;QHP72220.1;	2	QHP67329.1;QHP71448.1;	3	QHP68908.1;QHP71447.1;QHP72797.1;	3	QHP71452.1;QHP74109.1;QHP74378.1;	4	QHP67333.1;QHP68833.1;QHP71451.1;QHP72218.1;	3	QHP67332.1;QHP71450.1;QHP72219.1;	1	QHP74108.1;	0	NA
SAMN10524880	2494550	Proteobacteria	Alphaproteobacteria	Rhodobacterales	Roseobacteraceae	Roseovarius	Roseovarius faecimaris	1	QGX99879.1;	1	QGX99878.1;	1	QGX99877.1;	1	QGX99882.1;	1	QGX99881.1;	1	QGX99880.1;	1	QGX98345.1;	0	NA
SAMN10678733	2500533	Proteobacteria	Alphaproteobacteria	Rhodobacterales	Rhodobacteraceae	Pseudorhodobacter	Pseudorhodobacter turbinis	1	QCO55649.1;	1	QCO55650.1;	1	QCO55651.1;	1	QCO55646.1;	1	QCO55647.1;	1	QCO55648.1;	1	QCO57957.1;	0	NA
SAMN10724091	265883	Proteobacteria	Gammaproteobacteria	Thiotrichales	Piscirickettsiaceae	Hydrogenovibrio	Hydrogenovibrio thermophilus	2	QAB14831.1;QAB16149.1;	2	QAB14969.1;QAB15676.1;	1	QAB14359.1;	2	QAB14834.1;QAB16147.1;	1	QAB14833.1;	1	QAB14832.1;	1	QAB15107.1;	0	NA
SAMN10752162	95641	Proteobacteria	Gammaproteobacteria	Methylococcales	Methylococcaceae	Methylotuvimicrobium	Methylotuvimicrobium buryatense	1	QCW82318.1;	1	QCW83894.1;	1	QCW83111.1;	1	QCW83693.1;	2	QCW82320.1;QCW82794.1;	1	QCW82319.1;	1	QCW82171.1;	0	NA
SAMN10756573	2508306	Proteobacteria	Alphaproteobacteria	Rhodobacterales	Roseobacteraceae	Leisingera	Leisingera sp. NJS201	1	QBR36143.1;	1	QBR36144.1;	1	QBR36145.1;	1	QBR36140.1;	1	QBR36141.1;	1	QBR36142.1;	1	QBR36176.1;	0	NA
SAMN10756574	2508307	Proteobacteria	Alphaproteobacteria	Rhodobacterales	Roseobacteraceae	Leisingera	Leisingera sp. NJS204	1	QAX29385.1;	1	QAX29386.1;	1	QAX29387.1;	1	QAX29382.1;	1	QAX29383.1;	1	QAX29384.1;	1	QAX29417.1;	0	NA
SAMN10780923	82367	Proteobacteria	Alphaproteobacteria	Rhodobacterales	Rhodobacteraceae	Paracoccus	Paracoccus pantotrophus	1	QFG35249.1;	1	QFG35248.1;	2	QFG35247.1;QFG36603.1;	1	QFG36009.1;	3	QFG35251.1;QFG36141.1;QFG38161.1;	1	QFG35250.1;	2	QFG35975.1;QFG36611.1;	0	NA
SAMN10871119	639200	Proteobacteria	Betaproteobacteria	Burkholderiales	unclassified Burkholderiales family	Sphaerotilus	Sphaerotilus natans subsp. sulfidivorans	1	QEM99637.1;	1	QEM99639.1;	1	QEN02490.1;	1	QEM99638.1;	2	QEM99636.1;QEN00300.1;	1	QEN02491.1;	1	QEM99659.1;	0	NA
SAMN10884411	877500	Proteobacteria	Epsilonproteobacteria	Campylobacterales	Arcobacteraceae	Halarcobacter	Halarcobacter anaerophilus	1	QDF29105.1;	1	QDF29102.1;	1	QDF29110.1;	1	QDF29108.1;	1	QDF29107.1;	1	QDF29106.1;	0	NA	0	NA
SAMN10884412	1462615	Proteobacteria	Epsilonproteobacteria	Campylobacterales	Arcobacteraceae	Halarcobacter	Halarcobacter ebronensis	1	QKF82113.1;	1	QKF82110.1;	1	QKF82118.1;	1	QKF82116.1;	1	QKF82115.1;	1	QKF82114.1;	0	NA	0	NA
SAMN10884413	1564138	Proteobacteria	Epsilonproteobacteria	Campylobacterales	Arcobacteraceae	Aliarcobacter	Aliarcobacter faecis	1	QKF72944.1;	1	QKF72946.1;	1	QKF72939.1;	1	QKF72941.1;	1	QKF72942.1;	1	QKF72943.1;	0	NA	0	NA
SAMN10884414	1355374	Proteobacteria	Epsilonproteobacteria	Campylobacterales	Arcobacteraceae	Aliarcobacter	Aliarcobacter lanthieri	1	QKF58707.1;	1	QKF58709.1;	1	QKF58702.1;	1	QKF58704.1;	1	QKF58705.1;	1	QKF58706.1;	0	NA	0	NA
SAMN10884415	1904463	Proteobacteria	Epsilonproteobacteria	Campylobacterales	Arcobacteraceae	Poseidonibacter	Poseidonibacter lekithochrous	1	QKJ24110.1;	1	QKJ24107.1;	2	QKJ23303.1;QKJ24115.1;	2	QKJ23709.1;QKJ24113.1;	1	QKJ24112.1;	1	QKJ24111.1;	0	NA	0	NA
SAMN10884416	1080223	Proteobacteria	Epsilonproteobacteria	Campylobacterales	Arcobacteraceae	Malaciobacter	Malaciobacter pacificus	1	QEP33740.1;	1	QEP33743.1;	1	QEP33735.1;	1	QEP33737.1;	2	QEP33533.1;QEP33738.1;	1	QEP33739.1;	0	NA	0	NA
SAMN10884417	1935204	Proteobacteria	Epsilonproteobacteria	Campylobacterales	Arcobacteraceae	Aliarcobacter	Arcobacter porcinus	1	QEP41227.1;	1	QEP41225.1;	1	QEP41232.1;	1	QEP41230.1;	1	QEP41229.1;	1	QEP41228.1;	0	NA	0	NA
SAMN10929367	2518989	Proteobacteria	Gammaproteobacteria	Cellvibrionales	Halieaceae	Aequoribacter	Aequoribacter fuscus	1	QHJ88558.1;	1	QHJ88556.1;	1	QHJ88563.1;	1	QHJ88561.1;	1	QHJ88560.1;	1	QHJ88559.1;	1	QHJ88045.1;	0	NA
SAMN11056505	1353889	Proteobacteria	Betaproteobacteria	Burkholderiales	Alcaligenaceae	Achromobacter	Achromobacter pestifer	1	QKH36881.1;	1	QKH39748.1;	2	QKH35510.1;QKH36879.1;	1	QKH36882.1;	1	QKH39746.1;	1	QKH39747.1;	1	QKH36034.1;	0	NA
SAMN11056680	47421	Proteobacteria	Betaproteobacteria	Burkholderiales	Comamonadaceae	Hydrogenophaga	Hydrogenophaga pseudoflava	1	QBM27286.1;	1	QBM27288.1;	1	QBM27281.1;	1	QBM27287.1;	2	QBM27284.1;QBM29504.1;	1	QBM27285.1;	1	QBM26708.1;	0	NA
SAMN11370210	2565558	Proteobacteria	Betaproteobacteria	Burkholderiales	Comamonadaceae	Hydrogenophaga	Hydrogenophaga sp. PAMC20947	1	QCB46436.1;	1	QCB46434.1;	1	QCB48681.1;	1	QCB46435.1;	1	QCB46438.1;	1	QCB46437.1;	2	QCB47960.1;QCB48090.1;	0	NA
SAMN11382457	709810	Proteobacteria	Alphaproteobacteria	Rhodospirillales	Azospirillaceae	Azospirillum	Azospirillum sp. TSA2s	1	QCG93567.1;	1	QCG93568.1;	1	QCG93563.1;	1	QCG93810.1;	3	QCG93565.1;QCG93693.1;QCG96160.1;	1	QCG93566.1;	2	QCG99117.1;QCG99123.1;	0	NA
SAMN11431409	1940610	Proteobacteria	Alphaproteobacteria	Hyphomicrobiales	Phreatobacteraceae	Phreatobacter	Phreatobacter stygius	2	QCI64145.1;QCI69504.1;	1	QCI68170.1;	2	QCI64718.1;QCI68169.1;	2	QCI64148.1;QCI68172.1;	2	QCI64147.1;QCI68171.1;	2	QCI64146.1;QCI69503.1;	2	QCI65689.1;QCI65772.1;	0	NA
SAMN11620955	2578113	Proteobacteria	Alphaproteobacteria	Hyphomicrobiales	Bradyrhizobiaceae	Bradyrhizobium	Bradyrhizobium sp. KBS0725	2	QDW36261.1;QDW37416.1;	1	QDW36260.1;	5	QDW36265.1;QDW40339.1;QDW40758.1;QDW41242.1;QDW41264.1;	2	QDW36264.1;QDW37419.1;	3	QDW36263.1;QDW37353.1;QDW37418.1;	2	QDW36262.1;QDW37417.1;	1	QDW41776.1;	0	NA
SAMN11620956	2578114	Proteobacteria	Alphaproteobacteria	Hyphomicrobiales	Bradyrhizobiaceae	Bradyrhizobium	Bradyrhizobium sp. KBS0727	2	QDW42862.1;QDW44019.1;	1	QDW42861.1;	5	QDW42866.1;QDW46943.1;QDW47364.1;QDW47848.1;QDW47870.1;	2	QDW42865.1;QDW44022.1;	3	QDW42864.1;QDW43956.1;QDW44021.1;	2	QDW42863.1;QDW44020.1;	1	QDW48384.1;	0	NA
SAMN11774795	2580412	Proteobacteria	Gammaproteobacteria	Thiotrichales	Piscirickettsiaceae	Thiomicrorhabdus	Thiomicrorhabdus sediminis	1	QCU90606.1;	1	QCU90417.1;	1	QCU89248.1;	1	QCU90603.1;	2	QCU90604.1;QCU90942.1;	2	QCU90605.1;QCU91190.1;	3	QCU90247.1;QCU90364.1;QCU90993.1;	0	NA
SAMN11964447	2587163	Proteobacteria	Alphaproteobacteria	Rhodobacterales	Roseobacteraceae	Oceanicola	Oceanicola sp. D3	1	QDC11500.1;	1	QDC08498.1;	1	QDC08499.1;	1	QDC08495.1;	3	QDC08496.1;QDC09857.1;QDC09866.1;	1	QDC08497.1;	2	QDC08229.1;QDC11371.1;	0	NA
SAMN11996107	2587842	Proteobacteria	Alphaproteobacteria	Rhodobacterales	Roseobacteraceae	Maribius	Maribius sp. THAF1	1	QFU09062.1;	1	QFU09061.1;	1	QFU09060.1;	1	QFU09065.1;	1	QFU09064.1;	1	QFU09063.1;	1	QFU08161.1;	0	NA
SAMN11996111	2587846	Proteobacteria	Alphaproteobacteria	Rhodobacterales	Roseobacteraceae	Roseovarius	Roseovarius sp. THAF8	1	QFT97118.1;	1	QFT97117.1;	1	QFT97116.1;	2	QFT97121.1;QFT99202.1;	4	QFT97120.1;QFT97162.1;QFT99173.1;QFT99184.1;	1	QFT97119.1;	2	QFT96281.1;QFT96282.1;	0	NA
SAMN11996112	2587847	Proteobacteria	Alphaproteobacteria	Rhodobacterales	Roseobacteraceae	Roseovarius	Roseovarius sp. THAF9	1	QFT94403.1;	1	QFT94402.1;	1	QFT94401.1;	1	QFT94406.1;	3	QFT92333.1;QFT92344.1;QFT94405.1;	1	QFT94404.1;	3	QFT93330.1;QFT93331.1;QFT94353.1;	0	NA
SAMN11996115	2587850	Proteobacteria	Alphaproteobacteria	Rhodobacterales	Roseobacteraceae	Roseovarius	Roseovarius sp. THAF27	1	QFT79740.1;	1	QFT79741.1;	1	QFT79742.1;	2	QFT79737.1;QFT81657.1;	4	QFT79696.1;QFT79738.1;QFT81675.1;QFT81686.1;	1	QFT79739.1;	2	QFT80591.1;QFT80592.1;	0	NA
SAMN11996117	2587852	Proteobacteria	Alphaproteobacteria	Rhodobacterales	Roseobacteraceae	Roseivivax	Roseivivax sp. THAF30	1	QFT64353.1;	1	QFT64352.1;	1	QFT64351.1;	1	QFT64356.1;	1	QFT64355.1;	1	QFT64354.1;	2	QFT61337.1;QFT63842.1;	0	NA
SAMN11996118	2587853	Proteobacteria	Alphaproteobacteria	Rhodobacterales	Roseobacteraceae	Ruegeria	Ruegeria sp. THAF33	1	QFT72241.1;	1	QFT72242.1;	1	QFT72243.1;	1	QFT72238.1;	1	QFT72239.1;	1	QFT72240.1;	2	QFT72228.1;QFT75625.1;	0	NA
SAMN11996119	2587854	Proteobacteria	Alphaproteobacteria	Hyphomicrobiales	Stappiaceae	Labrenzia	Labrenzia sp. THAF35	1	QFT67528.1;	1	QFT67527.1;	1	QFT67526.1;	1	QFT67531.1;	1	QFT67530.1;	1	QFT67529.1;	1	QFT66045.1;	0	NA
SAMN11996123	2587858	Proteobacteria	Alphaproteobacteria	Rhodobacterales	Roseobacteraceae	Roseivivax	Roseivivax sp. THAF40	1	QFT47660.1;	1	QFT47659.1;	1	QFT47658.1;	1	QFT47663.1;	1	QFT47662.1;	1	QFT47661.1;	3	QFT45001.1;QFT47263.1;QFT47852.1;	0	NA
SAMN11996126	2587861	Proteobacteria	Alphaproteobacteria	Hyphomicrobiales	Stappiaceae	Labrenzia	Labrenzia sp. THAF82	1	QFT31145.1;	1	QFT31146.1;	1	QFT31147.1;	1	QFT31142.1;	1	QFT31143.1;	1	QFT31144.1;	2	QFT28938.1;QFT32331.1;	0	NA
SAMN11996129	2587864	Proteobacteria	Alphaproteobacteria	Hyphomicrobiales	Stappiaceae	Labrenzia	Labrenzia sp. THAF187b	1	QFT16134.1;	1	QFT16132.1;	1	QFT16131.1;	1	QFT16137.1;	1	QFT16136.1;	1	QFT16135.1;	1	QFT14584.1;	0	NA
SAMN11996131	2587866	Proteobacteria	Alphaproteobacteria	Hyphomicrobiales	Stappiaceae	Labrenzia	Labrenzia sp. THAF191a	1	QFT04590.1;	1	QFT04588.1;	1	QFT04587.1;	1	QFT04593.1;	1	QFT04592.1;	1	QFT04591.1;	1	QFT03042.1;	0	NA
SAMN11996132	2587867	Proteobacteria	Alphaproteobacteria	Hyphomicrobiales	Stappiaceae	Labrenzia	Labrenzia sp. THAF191b	1	QFS98276.1;	1	QFS98274.1;	1	QFS98273.1;	1	QFS98279.1;	1	QFS98278.1;	1	QFS98277.1;	1	QFS96727.1;	0	NA
SAMN11996135	2588299	Proteobacteria	Alphaproteobacteria	Rhodobacterales	Roseobacteraceae	Roseivivax	Roseivivax sp. THAF197b	1	QFS83828.1;	1	QFS83827.1;	1	QFS83826.1;	1	QFS83831.1;	1	QFS83830.1;	1	QFS83829.1;	3	QFS81272.1;QFS83518.1;QFS84025.1;	0	NA
SAMN12092007	2590016	Proteobacteria	Alphaproteobacteria	Hyphomicrobiales	Stappiaceae	Labrenzia	Labrenzia sp. PHM005	1	QDG75952.1;	1	QDG75951.1;	1	QDG75950.1;	1	QDG75955.1;	1	QDG75954.1;	1	QDG75953.1;	1	QDG74857.1;	0	NA
SAMN12141652	1396826	Proteobacteria	Alphaproteobacteria	Rhodobacterales	Roseobacteraceae	Leisingera	Leisingera aquaemixtae	1	QDI76123.1;	1	QDI76122.1;	3	QDI74547.1;QDI76121.1;QDI76553.1;	1	QDI76126.1;	1	QDI76125.1;	1	QDI76124.1;	2	QDI76092.1;QDI76196.1;	0	NA
SAMN12262001	1404864	Proteobacteria	Alphaproteobacteria	Hyphomicrobiales	Bradyrhizobiaceae	Bradyrhizobium	Bradyrhizobium cosmicum	2	QDP23355.1;QDP24717.1;	1	QDP23353.1;	1	QDP21516.1;	2	QDP23358.1;QDP24720.1;	3	QDP21274.1;QDP23357.1;QDP24719.1;	2	QDP23356.1;QDP24718.1;	1	QDP23352.1;	0	NA
SAMN12317495	2597701	Proteobacteria	Betaproteobacteria	Burkholderiales	Comamonadaceae	Comamonas	Comamonas sp. NLF-7-7	1	QEA11875.1;	1	QEA11877.1;	1	QEA14425.1;	1	QEA11876.1;	1	QEA11874.1;	1	QEA14426.1;	1	QEA14339.1;	0	NA
SAMN12400551	2599600	Proteobacteria	Alphaproteobacteria	Hyphomicrobiales	Phyllobacteriaceae	Nitratireductor	Nitratireductor sp. SY7	1	QDZ03453.1;	1	QDZ02647.1;	1	QDZ02648.1;	1	QDZ02644.1;	1	QDZ02645.1;	1	QDZ02646.1;	2	QDY99115.1;QDY99393.1;	0	NA
SAMN12421736	1849015	Proteobacteria	Epsilonproteobacteria	Campylobacterales	Arcobacteraceae	Pseudoarcobacter	Pseudoarcobacter acticola	1	QKE28008.1;	1	QKE28011.1;	1	QKE28003.1;	1	QKE28005.1;	2	QKE27789.1;QKE28006.1;	1	QKE28007.1;	0	NA	0	NA
SAMN12421742	1912871	Proteobacteria	Epsilonproteobacteria	Campylobacterales	Arcobacteraceae	Malaciobacter	Malaciobacter canalis	1	QEE32212.1;	1	QEE32215.1;	1	QEE32207.1;	1	QEE32209.1;	1	QEE32210.1;	1	QEE32211.1;	0	NA	0	NA
SAMN12511573	2602067	Proteobacteria	Alphaproteobacteria	Rhodobacterales	Roseobacteraceae	Octadecabacter	Octadecabacter sp. SW4	1	QEE36068.1;	1	QEE36067.1;	1	QEE37316.1;	1	QEE36071.1;	1	QEE36070.1;	1	QEE36069.1;	1	QEE36037.1;	0	NA
SAMN12684172	1031538	Proteobacteria	Gammaproteobacteria	Oceanospirillales	Oceanospirillaceae	Neptunomonas	Neptunomonas concharum	1	QEQ96358.1;	1	QEQ96360.1;	1	QEQ96353.1;	1	QEQ96355.1;	2	QEQ96356.1;QEQ98268.1;	1	QEQ96357.1;	0	NA	0	NA
SAMN12726554	2082385	Proteobacteria	Betaproteobacteria	Burkholderiales	Comamonadaceae	Polaromonas	Polaromonas sp. Pch-P	2	QGJ19064.1;QGJ19120.1;	1	QGJ19121.1;	2	QGJ18671.1;QGJ19116.1;	2	QGJ19067.1;QGJ20828.1;	2	QGJ19066.1;QGJ19118.1;	2	QGJ19065.1;QGJ19119.1;	0	NA	0	NA
SAMN12879170	434010	Proteobacteria	Betaproteobacteria	Burkholderiales	Comamonadaceae	Hydrogenophaga	Hydrogenophaga sp. PBL-H3	1	QHE77328.1;	1	QHE77326.1;	1	QHE77331.1;	1	QHE77327.1;	2	QHE77148.1;QHE77329.1;	1	QHE78466.1;	2	QHE75050.1;QHE75153.1;	0	NA
SAMN12879172	2651974	Proteobacteria	Betaproteobacteria	Burkholderiales	Comamonadaceae	Hydrogenophaga	Hydrogenophaga sp. BPS33	1	QHE87497.1;	1	QHE87495.1;	2	QHE87520.1;QHE88992.1;	3	QHE87496.1;QHE88579.1;QHE89083.1;	1	QHE87498.1;	1	QHE88991.1;	4	QHE84354.1;QHE86120.1;QHE86219.1;QHE89158.1;	0	NA
SAMN12900461	244734	Proteobacteria	Alphaproteobacteria	Hyphomicrobiales	Bradyrhizobiaceae	Bradyrhizobium	Bradyrhizobium betae	2	QFI72024.1;QFI73292.1;	3	QFI73294.1;QFI77438.1;QFI77642.1;	2	QFI75216.1;QFI77602.1;	2	QFI72021.1;QFI73289.1;	3	QFI72022.1;QFI73290.1;QFI77311.1;	2	QFI72023.1;QFI73291.1;	3	QFI71364.1;QFI73295.1;QFI77441.1;	0	NA
SAMN13019863	1850374	Proteobacteria	Alphaproteobacteria	Hyphomicrobiales	Xanthobacteraceae	Ancylobacter	Ancylobacter sp. TS-1	1	QFR33847.1;	1	QFR33850.1;	1	QFR33851.1;	1	QFR33846.1;	2	QFR31951.1;QFR33848.1;	1	QFR33849.1;	2	QFR33838.1;QFR34746.1;	0	NA
SAMN13193731	418701	Proteobacteria	Gammaproteobacteria	Oceanospirillales	Litoricolaceae	Litoricola	Litoricola lipolytica	1	QGG80830.1;	1	QGG80828.1;	1	QGG81328.1;	1	QGG80833.1;	1	QGG80832.1;	1	QGG80831.1;	1	QGG81148.1;	0	NA
SAMN13193765	2664893	Proteobacteria	Alphaproteobacteria	Hyphomicrobiales	Rhizobiaceae	Agrobacterium	Agrobacterium sp. MA01	1	QGG92003.1;	1	QGG92002.1;	1	QGG92001.1;	1	QGG92006.1;	1	QGG92005.1;	1	QGG92004.1;	0	NA	0	NA
SAMN13266633	2668067	Proteobacteria	Gammaproteobacteria	Oceanospirillales	Oceanospirillaceae	Marinobacterium	Marinobacterium sp. LSUCC0821	1	QJD70600.1;	1	QJD72310.1;	1	QJD70595.1;	1	QJD70597.1;	1	QJD70598.1;	1	QJD70599.1;	1	QJD71067.1;	0	NA
SAMN13341662	538381	Proteobacteria	Alphaproteobacteria	Hyphomicrobiales	Stappiaceae	Stappia	Stappia indica	1	QGZ33308.1;	1	QGZ33307.1;	2	QGZ33306.1;QGZ35289.1;	1	QGZ33311.1;	1	QGZ33310.1;	1	QGZ33309.1;	2	QGZ35200.1;QGZ35461.1;	0	NA
SAMN13381662	47960	Proteobacteria	Gammaproteobacteria	Chromatiales	Thioalkalibacteraceae	Guyparkeria	Guyparkeria halophila	1	QGT77827.1;	1	QGT77825.1;	1	QGT78983.1;	1	QGT77828.1;	1	QGT77647.1;	1	QGT77646.1;	1	QGT79435.1;	0	NA
SAMN13826524	2696060	Proteobacteria	Alphaproteobacteria	Hyphomicrobiales	Methylobacteriaceae	Methylobacterium	Methylobacterium sp. CLZ	1	QIJ76439.1;	1	QIJ76440.1;	3	QIJ74148.1;QIJ76441.1;QIJ77497.1;	1	QIJ76436.1;	2	QIJ74533.1;QIJ76437.1;	1	QIJ76438.1;	2	QIJ76430.1;QIJ77467.1;	0	NA
SAMN13826525	2696058	Proteobacteria	Alphaproteobacteria	Hyphomicrobiales	Methylobacteriaceae	Methylobacterium	Methylobacterium sp. NI91	1	QIJ81342.1;	1	QIJ81343.1;	3	QIJ79052.1;QIJ81344.1;QIJ82400.1;	1	QIJ81339.1;	2	QIJ79439.1;QIJ81340.1;	1	QIJ81341.1;	2	QIJ81333.1;QIJ82370.1;	0	NA
SAMN14082710	1891787	Proteobacteria	Alphaproteobacteria	Rhodobacterales	Roseobacteraceae	Roseobacter	Roseobacter ponti	1	QJF52345.1;	1	QJF52344.1;	1	QJF52343.1;	1	QJF52348.1;	1	QJF52347.1;	1	QJF52346.1;	1	QJF51657.1;	0	NA
SAMN14086252	2016596	Proteobacteria	Betaproteobacteria	Rhodocyclales	Zoogloeaceae	Nitrogeniibacter	Nitrogeniibacter mangrovi	1	QID18628.1;	1	QID18626.1;	1	QID18631.1;	1	QID18627.1;	3	QID17439.1;QID17487.1;QID18629.1;	1	QID19862.1;	2	QID16283.1;QID19761.1;	0	NA
SAMN14132392	1591409	Proteobacteria	Alphaproteobacteria	Rhodobacterales	Rhodobacteraceae	Pseudohalocynthiibacter	Pseudohalocynthiibacter aestuariivivens	1	QIE47209.1;	1	QIE47208.1;	1	QIE47207.1;	1	QIE47212.1;	1	QIE47211.1;	1	QIE47210.1;	2	QIE45069.1;QIE46645.1;	0	NA
SAMN14132393	2745590	Proteobacteria	Alphaproteobacteria	Rhodobacterales	Rhodobacteraceae	unclassified Rhodobacteraceae genus	Rhodobacteraceae bacterium SC52	1	QIE42037.1;	1	QIE42036.1;	1	QIE42894.1;	1	QIE42040.1;	1	QIE42039.1;	1	QIE42038.1;	1	QIE42336.1;	0	NA
SAMN14174716	1197460	Proteobacteria	Alphaproteobacteria	Hyphomicrobiales	Bradyrhizobiaceae	Bradyrhizobium	Bradyrhizobium sp. 6(2017)	2	QIG98398.1;QIG99560.1;	1	QIG96719.1;	4	QIG91344.1;QIG94289.1;QIG98217.1;QIG98250.1;	2	QIG98401.1;QIG99561.1;	3	QIG93599.1;QIG96722.1;QIG98400.1;	2	QIG96721.1;QIG98399.1;	1	QIG96717.1;	0	NA
SAMN14212100	1404649	Proteobacteria	Alphaproteobacteria	Hyphomicrobiales	Bradyrhizobiaceae	Bradyrhizobium	Bradyrhizobium sp. 323S2	2	QII63079.1;QII64633.1;	1	QII63077.1;	3	QII60024.1;QII60802.1;QII63936.1;	2	QII63082.1;QII64636.1;	3	QII60099.1;QII63081.1;QII64635.1;	2	QII63080.1;QII64634.1;	2	QII58405.1;QII63075.1;	0	NA
SAMN14260603	2714924	Proteobacteria	Betaproteobacteria	Burkholderiales	Comamonadaceae	Diaphorobacter	Diaphorobacter sp. HDW4A	1	QIL79549.1;	1	QIL79551.1;	1	QIL79546.1;	1	QIL79550.1;	3	QIL79548.1;QIL81193.1;QIL84065.1;	2	QIL81194.1;QIL83733.1;	1	QIL84187.1;	0	NA
SAMN14260604	2714925	Proteobacteria	Betaproteobacteria	Burkholderiales	Comamonadaceae	Diaphorobacter	Diaphorobacter sp. HDW4B	1	QIL73669.1;	1	QIL72545.1;	2	QIL70654.1;QIL72541.1;	1	QIL72544.1;	3	QIL72543.1;QIL73513.1;QIL73629.1;	2	QIL72175.1;QIL73668.1;	1	QIL73930.1;	0	NA
SAMN14330252	2716225	Proteobacteria	Betaproteobacteria	Burkholderiales	Comamonadaceae	Hydrogenophaga	Hydrogenophaga sp. BA0156	1	QIM50901.1;	1	QIM50903.1;	1	QIM50897.1;	1	QIM50902.1;	2	QIM50899.1;QIM54648.1;	1	QIM50900.1;	2	QIM51267.1;QIM53038.1;	0	NA
SAMN14355123	1404888	Proteobacteria	Alphaproteobacteria	Hyphomicrobiales	Bradyrhizobiaceae	Bradyrhizobium	Bradyrhizobium sp. 1(2017)	2	QIO31083.1;QIO35504.1;	1	QIO31081.1;	1	QIO32183.1;	2	QIO31086.1;QIO35501.1;	3	QIO31085.1;QIO32586.1;QIO35502.1;	2	QIO31084.1;QIO35503.1;	1	QIO31079.1;	0	NA
SAMN14544152	53501	Proteobacteria	Alphaproteobacteria	Rhodobacterales	Roseobacteraceae	Thalassobius	Thalassobius gelatinovorus	1	QIZ79924.1;	1	QIZ79923.1;	1	QIZ79922.1;	1	QIZ79927.1;	1	QIZ79926.1;	1	QIZ79925.1;	2	QIZ79893.1;QIZ81880.1;	0	NA
SAMN14591402	1545044	Proteobacteria	Alphaproteobacteria	Rhodobacterales	Rhodobacteraceae	Paracoccus	Paracoccus sanguinis	1	QJD17136.1;	1	QJD17137.1;	1	QJD17138.1;	1	QJD17133.1;	2	QJD17134.1;QJD17151.1;	1	QJD17135.1;	1	QJD17532.1;	0	NA
SAMN14766570	2732067	Proteobacteria	Betaproteobacteria	Nitrosomonadales	Usitatibacteraceae	Usitatibacter	Usitatibacter rugosus	3	QJR10412.1;QJR10991.1;QJR12252.1;	1	QJR10993.1;	1	QJR10986.1;	3	QJR10413.1;QJR10992.1;QJR12255.1;	2	QJR10988.1;QJR12254.1;	2	QJR10989.1;QJR12253.1;	0	NA	0	NA
SAMN14766794	2732487	Proteobacteria	Betaproteobacteria	Nitrosomonadales	Usitatibacteraceae	Usitatibacter	Usitatibacter palustris	3	QJR14579.1;QJR15079.1;QJR16021.1;	1	QJR15082.1;	1	QJR15074.1;	3	QJR14580.1;QJR15080.1;QJR16024.1;	2	QJR15076.1;QJR16023.1;	2	QJR15077.1;QJR16022.1;	0	NA	0	NA
SAMN14784919	2732163	Proteobacteria	Betaproteobacteria	Burkholderiales	Burkholderiaceae	Limnobacter	Limnobacter sp. SAORIC-580	1	QJR31093.1;	1	QJR29423.1;	2	QJR28862.1;QJR29420.1;	1	QJR31094.1;	2	QJR28975.1;QJR29421.1;	1	QJR29422.1;	1	QJR29201.1;	0	NA
SAMN14839784	2740164	Proteobacteria	Gammaproteobacteria	Chromatiales	Ectothiorhodospiraceae	unclassified Ectothiorhodospiraceae genus	Ectothiorhodospiraceae bacterium 2226	4	QKT02785.1;QKT03399.1;QKT04370.1;QKT04371.1;	1	QKT03089.1;	3	QKT03158.1;QKT04675.1;QKT04890.1;	4	QKT02786.1;QKT03399.1;QKT05060.1;QKT05087.1;	2	QKT03705.1;QKT04373.1;	2	QKT03704.1;QKT04372.1;	4	QKT03483.1;QKT03564.1;QKT03721.1;QKT03937.1;	2	QKT04044.1;QKT04045.1;
SAMN15015224	2739063	Proteobacteria	Gammaproteobacteria	Thiotrichales	Piscirickettsiaceae	Thiomicrorhabdus	Thiomicrorhabdus xiamenensis	1	QKI88751.1;	1	QKI89429.1;	1	QKI88208.1;	1	QKI90283.1;	1	QKI88753.1;	1	QKI88752.1;	1	QKI89367.1;	0	NA
SAMN15097745	2741720	Proteobacteria	Betaproteobacteria	Burkholderiales	Comamonadaceae	Rhodoferax	Rhodoferax sp. BAB1	3	QKO20623.1;QKO20851.1;QKO23447.1;	1	QKO20625.1;	1	QKO20619.1;	3	QKO20624.1;QKO20854.1;QKO23446.1;	3	QKO20621.1;QKO20853.1;QKO23449.1;	3	QKO20622.1;QKO20852.1;QKO23448.1;	2	QKO21368.1;QKO23039.1;	2	QKO21213.1;QKO21214.1;
SAMN15097878	2742145	Proteobacteria	Alphaproteobacteria	Hyphomicrobiales	Phyllobacteriaceae	Oricola	Oricola thermophila	1	QKV17584.1;	1	QKV17585.1;	1	QKV17586.1;	1	QKV17581.1;	1	QKV17582.1;	1	QKV17583.1;	1	QKV17592.1;	0	NA
