# Supplementary material for: Cupriavidus pinatubonensis JMP134 Alleviates Sulfane Sulfur Toxicity after the Loss of Sulfane Dehydrogenase through Oxidation by Persulfide Dioxygenase and Hydrogen Sulfide Release
Source: Metabolites. 2023 Feb 2;13(2):218. doi: 10.3390/metabo13020218 (PMC9959259; doi:10.3390/metabo13020218)
Supplement: Supplementary file 1 [file metabolites-13-00218-s001.zip › Table S3 Species harboring the incomplete Sox system.xlsx]

## Sheet: Sheet1
Table S3 Species harboring the incomplete Sox system
Biosample	TaxID	Phylum	Class	Order	Family	Genus	Species	SoxA Count	SoxA IDs	SoxB Count	SoxB IDs	SoxC Count	SoxC IDs	SoxX Count	SoxX IDs	SoxY Count	SoxY IDs	SoxZ Count	SoxZ IDs	PDO Count	PDO IDs	DsrAB Count	DsrAB IDs
SAMD00024725	1303921	Proteobacteria	Gammaproteobacteria	unclassified Gammaproteobacteria order	unclassified Gammaproteobacteria family	unclassified Gammaproteobacteria genus	endosymbiont of Bathymodiolus septemdierum str. Myojin knoll	1	BAS67456.1;	1	BAS67278.1;	0	NA	1	BAS67453.1;	1	BAS67454.1;	1	BAS67455.1;	2	BAS68192.1;BAS68367.1;	2	BAS68244.1;BAS68245.1;
SAMD00024788	270351	Proteobacteria	Alphaproteobacteria	Hyphomicrobiales	Methylobacteriaceae	Methylobacterium	Methylobacterium aquaticum	1	BAQ47153.1;	1	BAQ48837.1;	0	NA	1	BAQ47849.1;	2	BAQ44436.1;BAQ47848.1;	1	BAQ47847.1;	1	BAQ49554.1;	0	NA
SAMD00031266	1620215	Proteobacteria	Gammaproteobacteria	Acidiferrobacterales	Acidiferrobacteraceae	Sulfuricaulis	Sulfuricaulis limicola	1	BAV34521.1;	2	BAV34053.1;BAV34522.1;	0	NA	1	BAV34518.1;	2	BAV33331.1;BAV34519.1;	2	BAV33332.1;BAV34520.1;	0	NA	4	BAV32578.1;BAV32579.1;BAV33585.1;BAV33586.1;
SAMD00060908	412965	Proteobacteria	Gammaproteobacteria	unclassified Gammaproteobacteria order	unclassified Gammaproteobacteria family	Candidatus Vesicomyosocius	Candidatus Vesicomyosocius okutanii	1	BAF61842.1;	1	BAF61292.1;	0	NA	1	BAF61845.1;	1	BAF61844.1;	1	BAF61843.1;	1	BAF61861.1;	2	BAF61900.1;BAF61901.1;
SAMD00060914	387092	Proteobacteria	Epsilonproteobacteria	Nautiliales	Nitratiruptoraceae	Nitratiruptor	Nitratiruptor sp. SB155-2	1	BAF70933.1;	1	BAF70932.1;	0	NA	1	BAF70936.1;	2	BAF69152.1;BAF70935.1;	2	BAF69153.1;BAF70934.1;	0	NA	0	NA
SAMD00060997	1076588	Proteobacteria	Gammaproteobacteria	unclassified Gammaproteobacteria order	unclassified Gammaproteobacteria family	Thiolapillus	Thiolapillus brandeum	1	BAO45257.1;	1	BAO45261.1;	0	NA	1	BAO45256.1;	1	BAO45259.1;	1	BAO45260.1;	0	NA	2	BAO45370.1;BAO45371.1;
SAMD00061036	1223802	Proteobacteria	Betaproteobacteria	Nitrosomonadales	Sterolibacteriaceae	Sulfuritalea	Sulfuritalea hydrogenivorans sk43H	2	BAO30507.1;BAO31209.1;	1	BAO30509.1;	0	NA	2	BAO30508.1;BAO31208.1;	2	BAO30505.1;BAO31210.1;	2	BAO30506.1;BAO31211.1;	0	NA	2	BAO29242.1;BAO29243.1;
SAMD00061055	1248727	Proteobacteria	Gammaproteobacteria	unclassified Gammaproteobacteria order	unclassified Gammaproteobacteria family	unclassified Gammaproteobacteria genus	endosymbiont of unidentified scaly snail isolate Monju	1	BAN69518.1;	1	BAN68856.1;	0	NA	1	BAN69515.1;	1	BAN69516.1;	1	BAN69517.1;	0	NA	2	BAN69656.1;BAN69657.1;
SAMD00061061	1163617	Proteobacteria	Betaproteobacteria	Nitrosomonadales	Sulfuricellaceae	Sulfuricella	Sulfuricella denitrificans skB26	1	BAN36217.1;	1	BAN36216.1;	0	NA	1	BAN36220.1;	1	BAN36219.1;	1	BAN36218.1;	1	BAN33990.1;	3	BAN35885.1;BAN36517.1;BAN36518.1;
SAMD00080052	585455	Proteobacteria	Gammaproteobacteria	Chromatiales	unclassified Chromatiales family	Thiohalobacter	Thiohalobacter thiocyanaticus	1	BAZ93548.1;	1	BAZ93547.1;	0	NA	1	BAZ93551.1;	1	BAZ93550.1;	1	BAZ93549.1;	1	BAZ93413.1;	4	BAZ93704.1;BAZ93705.1;BAZ94325.1;BAZ94326.1;
SAMD00179560	2675298	Proteobacteria	Betaproteobacteria	Nitrosomonadales	Sulfuricellaceae	Sulfuriferula	Sulfuriferula nivalis	1	BBO99577.1;	3	BBO99576.1;BBP00261.1;BBP00267.1;	0	NA	1	BBO99580.1;	1	BBO99579.1;	1	BBO99578.1;	2	BBP01396.1;BBP01493.1;	0	NA
SAMD00209865	2715678	Proteobacteria	Betaproteobacteria	Nitrosomonadales	Sulfuricellaceae	Sulfurimicrobium	Sulfurimicrobium lacus	2	BCB25568.1;BCB27389.1;	1	BCB25569.1;	0	NA	2	BCB25565.1;BCB27388.1;	2	BCB25566.1;BCB27390.1;	2	BCB25567.1;BCB27391.1;	1	BCB28119.1;	3	BCB25582.1;BCB28480.1;BCB28481.1;
SAMEA104196492	1549949	Proteobacteria	Alphaproteobacteria	Hyphomicrobiales	Bradyrhizobiaceae	Bradyrhizobium	Bradyrhizobium vignae	2	SPP96886.1;SPP99299.1;	1	SPP99301.1;	0	NA	5	SPP94858.1;SPP94863.1;SPP96883.1;SPP97237.1;SPP99296.1;	3	SPP94003.1;SPP96884.1;SPP99297.1;	2	SPP96885.1;SPP99298.1;	1	SPP99303.1;	0	NA
SAMEA3138192	267608	Proteobacteria	Betaproteobacteria	Burkholderiales	Burkholderiaceae	Ralstonia	Ralstonia solanacearum GMI1000	1	CAD17044.1;	1	CAD17041.1;	0	NA	1	CAD17043.1;	1	CAD17047.1;	1	CAD17046.1;	1	CAD15246.1;	0	NA
SAMEA3138838	1430440	Proteobacteria	Alphaproteobacteria	Rhodospirillales	Rhodospirillaceae	Magnetospirillum	Magnetospirillum gryphiswaldense MSR-1 v2	1	CDK99301.1;	1	CDK99302.1;	0	NA	1	CDK99298.1;	2	CDK99299.1;CDL01471.1;	2	CDK99300.1;CDL01472.1;	0	NA	2	CDL01126.1;CDL01127.1;
SAMEA3283111	1288970	Proteobacteria	Alphaproteobacteria	Rhodospirillales	Thalassospiraceae	Magnetospira	Magnetospira sp. QH-2	1	CCQ73758.1;	1	CCQ73757.1;	0	NA	1	CCQ73761.1;	2	CCQ73760.1;CCQ74018.1;	2	CCQ73759.1;CCQ74019.1;	0	NA	2	CCQ74002.1;CCQ74003.1;
SAMN00623046	349124	Proteobacteria	Gammaproteobacteria	Chromatiales	Ectothiorhodospiraceae	Halorhodospira	Halorhodospira halophila SL1	1	ABM62712.1;	1	ABM62703.1;	0	NA	1	ABM62712.1;	1	ABM62705.1;	1	ABM62706.1;	0	NA	2	ABM62715.1;ABM62716.1;
SAMN02232062	765911	Proteobacteria	Gammaproteobacteria	Chromatiales	Chromatiaceae	Thiocystis	Thiocystis violascens DSM 198	1	AFL75645.1;	2	AFL73869.1;AFL74150.1;	0	NA	1	AFL75646.1;	1	AFL75015.1;	1	AFL75016.1;	0	NA	2	AFL72603.1;AFL72604.1;
SAMN02256529	713585	Proteobacteria	Gammaproteobacteria	Chromatiales	Ectothiorhodospiraceae	Thioalkalivibrio	Thioalkalivibrio paradoxus ARh 1	1	AHE97365.1;	1	AHE97496.1;	0	NA	1	AHE97366.1;	1	AHE97001.1;	1	AHE97000.1;	1	AHE97942.1;	2	AHE98850.1;AHE98851.1;
SAMN02256540	765910	Proteobacteria	Gammaproteobacteria	Chromatiales	Chromatiaceae	Marichromatium	Marichromatium purpuratum 984	1	AHF03398.1;	1	AHF03400.1;	0	NA	1	AHF03399.1;	1	AHF04787.1;	1	AHF04786.1;	0	NA	2	AHF04303.1;AHF04304.1;
SAMN02469422	1223566	Proteobacteria	Alphaproteobacteria	Hyphomicrobiales	Bradyrhizobiaceae	Bradyrhizobium	Bradyrhizobium sp. CCGE-LA001	2	AMA56925.1;AMA60829.1;	1	AMA60831.1;	0	NA	3	AMA56928.1;AMA57480.1;AMA60826.1;	3	AMA56927.1;AMA59486.1;AMA60827.1;	2	AMA56926.1;AMA60828.1;	1	AMA60833.1;	0	NA
SAMN02469802	637389	Proteobacteria	Acidithiobacillia	Acidithiobacillales	Acidithiobacillaceae	Acidithiobacillus	Acidithiobacillus caldus ATCC 51756	2	AIA55909.1;AIA56065.1;	2	AIA55913.1;AIA56067.1;	0	NA	1	AIA56062.1;	2	AIA55915.1;AIA56063.1;	2	AIA55914.1;AIA56064.1;	2	AIA55587.1;AIA56289.1;	0	NA
SAMN02598271	290318	Chlorobi	Chlorobia	Chlorobiales	Chlorobiaceae	Chlorobium	Chlorobium phaeovibrioides DSM 265	1	ABP36169.1;	1	ABP36167.1;	0	NA	1	ABP36172.1;	1	ABP36171.1;	1	ABP36170.1;	0	NA	2	ABP36067.1;ABP36068.1;
SAMN02598283	324925	Chlorobi	Chlorobia	Chlorobiales	Chlorobiaceae	Pelodictyon	Pelodictyon phaeoclathratiforme BU-1	1	ACF43104.1;	1	ACF43106.1;	0	NA	1	ACF43101.1;	2	ACF42368.1;ACF43102.1;	2	ACF42369.1;ACF43103.1;	0	NA	2	ACF44515.1;ACF44516.1;
SAMN02598291	292415	Proteobacteria	Betaproteobacteria	Nitrosomonadales	Thiobacillaceae	Thiobacillus	Thiobacillus denitrificans ATCC 25259	2	AAZ96517.1;AAZ96871.1;	5	AAZ97965.1;AAZ97239.1;AAZ97245.1;AAZ97574.1;AAZ96516.1;	0	NA	3	AAZ96520.1;AAZ96775.1;AAZ96870.1;	1	AAZ96519.1;	1	AAZ96518.1;	2	AAZ95996.1;AAZ98691.1;	4	AAZ97262.1;AAZ97322.1;AAZ98437.1;AAZ98438.1;
SAMN02598328	340177	Chlorobi	Chlorobia	Chlorobiales	Chlorobiaceae	Chlorobium	Chlorobium chlorochromatii CaD3	1	ABB29173.1;	1	ABB29175.1;	0	NA	1	ABB29170.1;	1	ABB29171.1;	1	ABB29172.1;	0	NA	2	ABB29203.1;ABB29204.1;
SAMN02598375	413404	Proteobacteria	Gammaproteobacteria	unclassified Gammaproteobacteria order	unclassified Gammaproteobacteria family	Candidatus Ruthia	Candidatus Ruthia magnifica str. Cm (Calyptogena magnifica)	1	ABL02526.1;	1	ABL01948.1;	0	NA	1	ABL02529.1;	1	ABL02528.1;	1	ABL02527.1;	1	ABL02545.1;	2	ABL02585.1;ABL02586.1;
SAMN02598396	402626	Proteobacteria	Betaproteobacteria	Burkholderiales	Burkholderiaceae	Ralstonia	Ralstonia pickettii 12J	1	ACD28574.1;	1	ACD28571.1;	0	NA	1	ACD28573.1;	2	ACD27631.1;ACD28577.1;	1	ACD28576.1;	1	ACD27147.1;	0	NA
SAMN02598428	452638	Proteobacteria	Betaproteobacteria	Burkholderiales	Burkholderiaceae	Polynucleobacter	Polynucleobacter necessarius STIR1	1	ACB44209.1;	1	ACB44207.1;	0	NA	1	ACB44208.1;	1	ACB44211.1;	1	ACB44210.1;	0	NA	0	NA
SAMN02598452	156889	Proteobacteria	Alphaproteobacteria	Magnetococcales	Magnetococcaceae	Magnetococcus	Magnetococcus marinus MC-1	2	ABK44414.1;ABK46199.1;	1	ABK44413.1;	0	NA	2	ABK44417.1;ABK46202.1;	3	ABK44416.1;ABK45488.1;ABK46201.1;	3	ABK44415.1;ABK45489.1;ABK46200.1;	1	ABK43733.1;	2	ABK44657.1;ABK44658.1;
SAMN02598460	517417	Chlorobi	Chlorobia	Chlorobiales	Chlorobiaceae	Chlorobaculum	Chlorobaculum parvum NCIB 8327	1	ACF11486.1;	1	ACF11484.1;	0	NA	1	ACF11489.1;	1	ACF11488.1;	1	ACF11487.1;	0	NA	2	ACF10456.1;ACF10457.1;
SAMN02598487	572477	Proteobacteria	Gammaproteobacteria	Chromatiales	Chromatiaceae	Allochromatium	Allochromatium vinosum DSM 180	1	ADC63090.1;	1	ADC63088.1;	0	NA	1	ADC63089.1;	1	ADC63033.1;	1	ADC63034.1;	1	ADC61882.1;	2	ADC62190.1;ADC62191.1;
SAMN02598496	580332	Proteobacteria	Betaproteobacteria	Nitrosomonadales	Gallionellaceae	Sideroxydans	Sideroxydans lithotrophicus ES-1	1	ADE11930.1;	1	ADE11929.1;	0	NA	1	ADE11933.1;	1	ADE11932.1;	1	ADE11931.1;	0	NA	2	ADE11918.1;ADE11919.1;
SAMN02603207	224324	Aquificae	Aquificae	Aquificales	Aquificaceae	Aquifex	Aquifex aeolicus VF5	1	AAC07643.1;	1	AAC07634.1;	0	NA	1	AAC07642.1;	1	AAC07645.1;	1	AAC07644.1;	0	NA	0	NA
SAMN02604006	194439	Chlorobi	Chlorobia	Chlorobiales	Chlorobiaceae	Chlorobaculum	Chlorobaculum tepidum TLS	1	AAM72253.1;	1	AAM72255.1;	0	NA	1	AAM72250.1;	1	AAM72251.1;	1	AAM72252.1;	0	NA	3	AAM72088.1;AAM72089.1;AAM73464.1;
SAMN02604029	123214	Aquificae	Aquificae	Aquificales	Hydrogenothermaceae	Persephonella	Persephonella marina EX-H1	1	ACO04203.1;	1	ACO04684.1;	0	NA	1	ACO03107.1;	1	ACO03468.1;	1	ACO04836.1;	0	NA	0	NA
SAMN02724733	2527775	Proteobacteria	Betaproteobacteria	Burkholderiales	Burkholderiaceae	Polynucleobacter	Polynucleobacter paneuropaeus	2	AWW44714.1;AWW45258.1;	1	AWW44453.1;	0	NA	2	AWW44452.1;AWW44717.1;	2	AWW44716.1;AWW45257.1;	2	AWW44451.1;AWW44715.1;	0	NA	0	NA
SAMN02769647	75906	Aquificae	Aquificae	Aquificales	Aquificaceae	Thermocrinis	Thermocrinis ruber	1	AHE96838.1;	1	AHE96079.1;	0	NA	1	AHE96080.1;	1	AHE96082.1;	1	AHE96081.1;	0	NA	0	NA
SAMN03568762	413882	Proteobacteria	Betaproteobacteria	Burkholderiales	unclassified Burkholderiales family	unclassified Burkholderiales genus	Polyangium brachysporum	1	AKJ28961.1;	1	AKJ28963.1;	0	NA	4	AKJ28962.1;AKJ30041.1;AKJ30043.1;AKJ30880.1;	1	AKJ28959.1;	1	AKJ28960.1;	1	AKJ29382.1;	0	NA
SAMN03581174	1543721	Proteobacteria	Gammaproteobacteria	unclassified Gammaproteobacteria order	unclassified Gammaproteobacteria family	Sedimenticola	Sedimenticola thiotaurini	2	AKH19041.1;AKH21643.1;	1	AKH22330.1;	0	NA	3	AKH21952.1;AKH21980.1;AKH22328.1;	4	AKH19196.1;AKH21645.1;AKH21798.1;AKH21951.1;	4	AKH19040.1;AKH19197.1;AKH21646.1;AKH21797.1;	1	AKH20092.1;	3	AKH20698.1;AKH21805.1;AKH21806.1;
SAMN03795175	190721	Proteobacteria	Betaproteobacteria	Burkholderiales	Burkholderiaceae	Ralstonia	Ralstonia insidiosa	1	ANH72865.1;	1	ANH73002.1;	0	NA	1	ANH74577.1;	2	ANH71818.1;ANH76673.1;	1	ANH73668.1;	1	ANH73669.1;	0	NA
SAMN04451713	1792307	Proteobacteria	Alphaproteobacteria	Hyphomicrobiales	Boseaceae	Bosea	Bosea sp. PAMC 26642	1	AMJ62838.1;	1	AMJ61354.1;	0	NA	2	AMJ62835.1;AMJ62989.1;	1	AMJ62836.1;	1	AMJ62837.1;	0	NA	0	NA
SAMN05282066	1868325	Chlorobi	Chlorobia	Chlorobiales	Chlorobiaceae	Prosthecochloris	Prosthecochloris sp. CIB 2401	1	ANT64639.1;	1	ANT64641.1;	0	NA	1	ANT64636.1;	2	ANT63831.1;ANT64637.1;	2	ANT63832.1;ANT64638.1;	0	NA	2	ANT63851.1;ANT63852.1;
SAMN05793943	274537	Chlorobi	Chlorobia	Chlorobiales	Chlorobiaceae	Chlorobaculum	Chlorobaculum limnaeum	1	AOS83738.1;	1	AOS83736.1;	0	NA	1	AOS83741.1;	1	AOS83740.1;	1	AOS83739.1;	0	NA	3	AOS83893.1;AOS83894.1;AOS84662.1;
SAMN05828143	2819280	Proteobacteria	Gammaproteobacteria	Chromatiales	Ectothiorhodospiraceae	Acidihalobacter	Acidihalobacter yilgarnensis	2	AOU96696.1;AOU98420.1;	1	AOU97241.1;	0	NA	2	AOU99686.1;AOU99747.1;	1	AOU98892.1;	1	AOU98893.1;	2	AOU98829.1;AOU99376.1;	0	NA
SAMN06173487	288004	Proteobacteria	Gammaproteobacteria	Thiotrichales	Thiotrichaceae	Beggiatoa	Beggiatoa leptomitoformis	2	AUI69545.1;	1	AUI67367.1;	0	NA	1	AUI69545.1;	3	AUI68641.1;AUI68703.1;AUI69816.1;	1	AUI69817.1;	1	AUI69048.1;	0	NA
SAMN06891141	1985873	Proteobacteria	Betaproteobacteria	Nitrosomonadales	Sulfuricellaceae	Sulfuriferula	Sulfuriferula sp. AH1	1	ARU32480.1;	4	ARU31256.1;ARU31250.1;ARU32481.1;ARU32096.1;	0	NA	1	ARU32478.1;	1	ARU32479.1;	1	ARU32964.1;	2	ARU31086.1;ARU31466.1;	0	NA
SAMN07187861	1310165	Proteobacteria	Betaproteobacteria	Burkholderiales	Burkholderiaceae	Ralstonia	Ralstonia pseudosolanacearum	1	AST28727.1;	1	AST28724.1;	0	NA	1	AST28726.1;	1	AST28730.1;	1	AST28729.1;	1	AST27130.1;	0	NA
SAMN07956337	2360	Proteobacteria	Gammaproteobacteria	unclassified Gammaproteobacteria order	unclassified Gammaproteobacteria family	unclassified Gammaproteobacteria genus	Bathymodiolus thermophilus thioautotrophic gill symbiont	1	AYQ56204.1;	1	AYQ57534.1;	0	NA	1	AYQ56201.1;	1	AYQ56202.1;	1	AYQ56203.1;	1	AYQ57358.1;	2	AYQ57422.1;AYQ57423.1;
SAMN08523059	1281578	Proteobacteria	Gammaproteobacteria	Acidiferrobacterales	Acidiferrobacteraceae	Acidiferrobacter	Acidiferrobacter sp. SPIII_3	1	AWP24131.1;	2	AWP22396.1;AWP24132.1;	0	NA	1	AWP24128.1;	2	AWP23269.1;AWP24129.1;	2	AWP23270.1;AWP24130.1;	2	AWP22410.1;AWP22640.1;	2	AWP23066.1;AWP24943.1;
SAMN08793633	2072590	Proteobacteria	Betaproteobacteria	Burkholderiales	Oxalobacteraceae	Massilia	Massilia armeniaca	1	AVR94281.1;	1	AVR95585.1;	0	NA	3	AVR96984.1;AVR96985.1;AVR98983.1;	1	AVR94282.1;	1	AVR98982.1;	1	AVR96563.1;	0	NA
SAMN08812751	1390116	Proteobacteria	Alphaproteobacteria	Hyphomicrobiales	Bradyrhizobiaceae	Bradyrhizobium	Bradyrhizobium sp. WBAH10	2	QCJ72671.1;QCJ75145.1;	1	QCJ72673.1;	0	NA	3	QCJ72668.1;QCJ78657.1;QCJ79295.1;	3	QCJ72669.1;QCJ75147.1;QCJ77952.1;	2	QCJ72670.1;QCJ75146.1;	1	QCJ72674.1;	0	NA
SAMN09453097	1593482	Proteobacteria	Betaproteobacteria	Burkholderiales	Oxalobacteraceae	Massilia	Massilia sp. YMA4	1	AXA93512.1;	1	AXA92251.1;	0	NA	3	AXA90734.1;AXA90735.1;AXA94837.1;	1	AXA93511.1;	1	AXA94838.1;	1	AXA91165.1;	0	NA
SAMN10093507	947515	Proteobacteria	Gammaproteobacteria	Chromatiales	Ectothiorhodospiraceae	unclassified Ectothiorhodospiraceae genus	Ectothiorhodospiraceae bacterium BW-2	1	QEP44018.1;	1	QEP43731.1;	0	NA	1	QEP44015.1;	1	QEP44016.1;	1	QEP44017.1;	1	QEP45006.1;	3	QEP42012.1;QEP42013.1;QEP42572.1;
SAMN10093509	947516	Proteobacteria	Gammaproteobacteria	unclassified Gammaproteobacteria order	unclassified Gammaproteobacteria family	unclassified Gammaproteobacteria genus	gamma proteobacterium SS-5	1	QFY90897.1;	1	QFY89034.1;	0	NA	1	QFY90898.1;	1	QFY90895.1;	1	QFY90896.1;	0	NA	2	QFY89767.1;QFY89768.1;
SAMN10380324	82633	Proteobacteria	Betaproteobacteria	Burkholderiales	Burkholderiaceae	Cupriavidus	Cupriavidus pauculus	1	AZG13091.1;	1	AZG13093.1;	0	NA	1	AZG13092.1;	1	AZG13088.1;	1	AZG13089.1;	1	AZG13041.1;	0	NA
SAMN10822632	2509614	Proteobacteria	Betaproteobacteria	Burkholderiales	Comamonadaceae	Rhodoferax	Rhodoferax sediminis	1	QDL36336.1;	1	QDL36334.1;	0	NA	1	QDL36335.1;	1	QDL36337.1;	1	QDL39598.1;	1	QDL39168.1;	0	NA
SAMN10970106	321983	Proteobacteria	Betaproteobacteria	Burkholderiales	Oxalobacteraceae	Massilia	Massilia albidiflava	1	QBI04666.1;	1	QBI03457.1;	0	NA	3	QBI01539.1;QBI05001.1;QBI05380.1;	1	QBI04664.1;	1	QBI04665.1;	1	QBI04416.1;	0	NA
SAMN13037501	637390	Proteobacteria	Acidithiobacillia	Acidithiobacillales	Acidithiobacillaceae	Acidithiobacillus	Acidithiobacillus thiooxidans ATCC 19377	2	QFX95345.1;QFX97266.1;	2	QFX95341.1;QFX97268.1;	0	NA	2	QFX95344.1;QFX97263.1;	2	QFX95339.1;QFX97264.1;	2	QFX95340.1;QFX97265.1;	3	QFX94634.1;QFX95796.1;QFX96008.1;	0	NA
SAMN13508531	871742	Proteobacteria	Betaproteobacteria	Burkholderiales	Oxalobacteraceae	Massilia	Massilia flava	1	QGZ40149.1;	1	QGZ41346.1;	0	NA	6	QGZ37895.1;QGZ37896.1;QGZ38477.1;QGZ40152.1;QGZ42878.1;QGZ43057.1;	1	QGZ40151.1;	1	QGZ40150.1;	1	QGZ42579.1;	0	NA
SAMN13885595	2699430	Proteobacteria	Gammaproteobacteria	Chromatiales	Chromatiaceae	Caldichromatium	Caldichromatium japonicum	1	QIK38457.1;	1	QIK38456.1;	0	NA	1	QIK39216.1;	1	QIK39172.1;	1	QIK38113.1;	0	NA	2	QIK37020.1;QIK37021.1;
SAMN14943775	2738883	Proteobacteria	Gammaproteobacteria	unclassified Gammaproteobacteria order	unclassified Gammaproteobacteria family	Candidatus Reidiella	Candidatus Reidiella endopervernicosa	1	QKQ25662.1;	1	QKQ25661.1;	0	NA	1	QKQ28149.1;	2	QKQ25424.1;QKQ25664.1;	2	QKQ25423.1;QKQ25663.1;	1	QKQ25800.1;	2	QKQ26763.1;QKQ26764.1;
